# Supplementary material for: Tetra­sodium (dihydrogenhepta­oxido­digermanato)bis­(dihydrogentetra­oxido­germanato)dicopper(II) monohydrate
Source: Acta Crystallogr Sect E Struct Rep Online. 2009 Mar 11;65(Pt 4):i27. doi: 10.1107/S1600536809007715 (PMC2968820; doi:10.1107/S1600536809007715)
Supplement: Supplementary file 1 [file e-65-00i27-sup1.cif]

##############################################################################
###                                                                        ###
###        Electronic paper (Acta Crystallographica Section E)             ###
###                                                                        ###
##############################################################################
#                                                                            #
# This CIF contains the data in a paper accepted for publication in Acta     #
# Crystallographica Section E. It conforms to the requirements of Notes      #
# for Authors for Section E, and has been peer reviewed under the auspices   #
# of the IUCr Commission on Journals.                                        #
#                                                                            #
# Full details of the Crystallographic Information File format               #
# are given in the paper "The Crystallographic Information File (CIF):       #
# a New Standard Archive File for Crystallography" by S. R. Hall, F. H.      #
# Allen and I. D. Brown [Acta Cryst. (1991), A47, 655-685].                  #
#                                                                            #
# The current version of the core CIF dictionary is obtainable from          #
# ftp://ftp.iucr.org/pub/cif_core.dic. The current version number is 2.4.    #
#                                                                            #
# Software is freely available for graphical display of the structure(s) in  #
# this CIF.  For information consult the CIF home page http://www.iucr.org/  #
# cif/home.html                                                              #
#                                                                            #
# This file may be used for bona fide research purposes within the           #
# scientific community so long as proper attribution is given to the journal # 
# article from which it was obtained.                                        #
#                                                                            #
##############################################################################
                                             
data_I
_audit_creation_method     SHELXL-97
_chemical_name_systematic
;
Tetrasodium
(dihydrogenheptaoxidodigermanato)bis(dihydrogentetraoxidogermanato)dicopper(II)
monohydrate
;
_chemical_name_common     ?
_chemical_formula_moiety     '4(Na +), Cu2 Ge4 H6 O15 4-, H2 O'
_chemical_formula_sum     'Cu2 Ge4 H8 Na4 O16'
_chemical_formula_iupac     'Na4 [Cu2 (H2 Ge2 O7) (H2 Ge O4)2], H2 O'
_chemical_formula_weight     773.56
_chemical_melting_point     ?
_symmetry_cell_setting     'orthorhombic'
_symmetry_space_group_name_H-M     'P b c n'
_symmetry_space_group_name_Hall     '-P 2n 2ab'
loop_
    _symmetry_equiv_pos_as_xyz
    'x, y, z'
    '-x+1/2, -y+1/2, z+1/2'
    '-x, y, -z+1/2'
    'x+1/2, -y+1/2, -z'
    '-x, -y, -z'
    'x-1/2, y-1/2, -z-1/2'
    'x, -y, z-1/2'
    '-x-1/2, y-1/2, z'
_cell_length_a     13.041(3)
_cell_length_b     8.7440(17)
_cell_length_c     12.975(3)
_cell_angle_alpha     90.00
_cell_angle_beta     90.00
_cell_angle_gamma     90.00
_cell_volume     1479.6(6)
_cell_formula_units_Z     4
_cell_measurement_reflns_used     2000
_cell_measurement_theta_min     2.80
_cell_measurement_theta_max     26.02
_cell_measurement_temperature     293(2)
_exptl_crystal_description     'block'
_exptl_crystal_colour     'dark blue'
_exptl_crystal_size_max     0.20
_exptl_crystal_size_mid     0.15
_exptl_crystal_size_min     0.05
_exptl_crystal_density_diffrn     3.472
_exptl_crystal_density_meas     ?
_exptl_crystal_density_method     'not measured'
_exptl_crystal_F_000     1464
_exptl_absorpt_coefficient_mu     11.049
_exptl_absorpt_correction_type     'numerical'
_exptl_absorpt_process_details     '(X-RED; Stoe & Cie, 1997)'
_exptl_absorpt_correction_T_min     0.152
_exptl_absorpt_correction_T_max     0.582
_exptl_special_details
;
;
_diffrn_ambient_temperature     293(2)
_diffrn_radiation_type     MoK\a
_diffrn_radiation_wavelength     0.71073
_diffrn_radiation_source     'fine-focus sealed tube'
_diffrn_radiation_monochromator     graphite
_diffrn_measurement_device_type     'Stoe IPDS'
_diffrn_measurement_method     '\f-oscillation, \f-incr.=1.8\%, 100 exposure'
_diffrn_detector_area_resol_mean     6.0
_diffrn_reflns_number     9596
_diffrn_reflns_av_R_equivalents     0.0994
_diffrn_reflns_av_sigmaI/netI     0.0470
_diffrn_reflns_theta_min     2.80
_diffrn_reflns_theta_max     26.02
_diffrn_reflns_theta_full     25.00
_diffrn_measured_fraction_theta_max     0.990
_diffrn_measured_fraction_theta_full     0.998
_diffrn_reflns_limit_h_min     -16
_diffrn_reflns_limit_h_max     15
_diffrn_reflns_limit_k_min     -10
_diffrn_reflns_limit_k_max     10
_diffrn_reflns_limit_l_min     -15
_diffrn_reflns_limit_l_max     15
_diffrn_standards_decay_%     0
_refine_special_details
;
Refinement of <i>F</i>^2^ against ALL reflections. The weighted <i>R</i>-factor
<i>wR</i> and goodness of fit <i>S</i> are based on <i>F</i>^2^, conventional
<i>R</i>-factors <i>R</i> are based on <i>F</i>, with <i>F</i> set to zero for
negative <i>F</i>^2^. The threshold expression of <i>F</i>^2^ >
\s(<i>F</i>^2^) is used only for calculating <i>R</i>-factors(gt) <i>etc</i>.
and is not relevant to the choice of reflections for refinement.
<i>R</i>-factors based on <i>F</i>^2^ are statistically about twice as large
as those based on <i>F</i>, and <i>R</i>- factors based on ALL data will be
even larger.
;
_reflns_number_total     1441
_reflns_number_gt     1038
_reflns_threshold_expression     I>2\s(I)
_refine_ls_structure_factor_coef     Fsqd
_refine_ls_matrix_type     full
_refine_ls_R_factor_all     0.0530
_refine_ls_R_factor_gt     0.0405
_refine_ls_wR_factor_gt     0.1096
_refine_ls_wR_factor_ref     0.1180
_refine_ls_goodness_of_fit_ref     1.025
_refine_ls_restrained_S_all     1.024
_refine_ls_number_reflns     1441
_refine_ls_number_parameters     129
_refine_ls_number_restraints     1
_refine_ls_hydrogen_treatment     mixed
_refine_ls_weighting_scheme     calc
_refine_ls_weighting_details
                  'calc w=1/[\s^2^(Fo^2^)+(0.076P)^2^] where P=(Fo^2^+2Fc^2^)/3'
_atom_sites_solution_hydrogens     geom
_atom_sites_solution_primary     direct
_atom_sites_solution_secondary     difmap
_refine_ls_shift/su_max     0.001
_refine_ls_shift/su_mean     0.000
_refine_diff_density_max     2.112
_refine_diff_density_min     -1.165
_refine_ls_extinction_method     none
_refine_ls_extinction_coef     ?
loop_
    _atom_type_symbol
    _atom_type_description
    _atom_type_scat_dispersion_real
    _atom_type_scat_dispersion_imag
    _atom_type_scat_source
    'C' 'C' 0.0033 0.0016
                         'International Tables Vol C Tables 4.2.6.8 and 6.1.1.4'
    'H' 'H' 0.0000 0.0000
                         'International Tables Vol C Tables 4.2.6.8 and 6.1.1.4'
    'N' 'N' 0.0061 0.0033
                         'International Tables Vol C Tables 4.2.6.8 and 6.1.1.4'
    'O' 'O' 0.0106 0.0060
                         'International Tables Vol C Tables 4.2.6.8 and 6.1.1.4'
    'Na' 'Na' 0.0362 0.0249
                         'International Tables Vol C Tables 4.2.6.8 and 6.1.1.4'
    'Cu' 'Cu' 0.3201 1.2651
                         'International Tables Vol C Tables 4.2.6.8 and 6.1.1.4'
    'Ge' 'Ge' 0.1547 1.8001
                         'International Tables Vol C Tables 4.2.6.8 and 6.1.1.4'
_computing_data_collection
                           'EXPOSURE in <i>IPDS Software</i> (Stoe & Cie, 1997)'
_computing_cell_refinement     'CELL in <i>IPDS Software</i> (Stoe & Cie, 1997)'
_computing_data_reduction
                          'INTEGRATE in <i>IPDS Software</i> (Stoe & Cie, 1997)'
_computing_structure_solution     'SHELXS97 (Sheldrick, 2008)'
_computing_structure_refinement     'SHELXL97 (Sheldrick, 2008)'
_computing_molecular_graphics     'DIAMOND (Brandenburg, 2000)'
_computing_publication_material     'SHELXL97 (Sheldrick, 2008)'
loop_
    _atom_site_type_symbol
    _atom_site_label
    _atom_site_fract_x
    _atom_site_fract_y
    _atom_site_fract_z
    _atom_site_U_iso_or_equiv
    _atom_site_adp_type
    _atom_site_calc_flag
    _atom_site_refinement_flags
    _atom_site_occupancy
    _atom_site_disorder_assembly
    _atom_site_disorder_group
    Ge Ge1 0.12245(4) 0.12598(6) 0.00099(3) 0.0080(2) Uani d . 1 . .
    Ge Ge2 0.37958(4) 0.11778(5) 0.25132(4) 0.0076(2) Uani d . 1 . .
    Cu Cu1 0.25095(4) 0.37556(6) 0.12703(4) 0.0059(2) Uani d . 1 . .
    Na Na1 0.5000 0.0000 0.5000 0.0192(8) Uani d S 1 . .
    Na Na2 0.5000 0.4894(4) 0.2500 0.0183(8) Uani d S 1 . .
    Na Na3 0.14907(19) 0.2426(3) 0.37481(16) 0.0160(5) Uani d . 1 . .
    O O1 0.1236(3) -0.0089(4) 0.0976(3) 0.0112(9) Uani d . 1 . .
    O O2 0.1320(3) 0.0301(5) -0.1209(3) 0.0133(8) Uani d . 1 . .
    H H2 0.0851 0.0580 -0.1585 0.070(18) Uiso calc R 1 . .
    O O3 0.0009(3) 0.2188(5) 0.0010(3) 0.0137(9) Uani d . 1 . .
    H H3 -0.0382 0.1736 -0.0380 0.070(18) Uiso calc R 1 . .
    O O4 0.2169(3) 0.2639(5) 0.0013(3) 0.0108(8) Uani d . 1 . .
    O O5 0.3686(3) 0.0205(5) 0.3725(3) 0.0140(9) Uani d . 1 . .
    H H5 0.3402 0.0765 0.4144 0.070(18) Uiso calc R 1 . .
    O O6 0.5000 0.2115(6) 0.2500 0.0106(11) Uani d S 1 . .
    O O7 0.1210(3) 0.4809(4) 0.1556(3) 0.0121(8) Uani d . 1 . .
    O O8 0.2863(3) 0.2583(4) 0.2509(3) 0.0105(7) Uani d . 1 . .
    O O1W 0.0000 0.2609(7) 0.2500 0.0170(12) Uani d SD 1 . .
    H H1 0.023(5) 0.333(6) 0.212(5) 0.020 Uiso d D 1 . .
loop_
    _atom_site_aniso_label
    _atom_site_aniso_U_11
    _atom_site_aniso_U_22
    _atom_site_aniso_U_33
    _atom_site_aniso_U_12
    _atom_site_aniso_U_13
    _atom_site_aniso_U_23
    Ge1 0.0107(4) 0.0072(4) 0.0060(3) -0.00028(19) -0.0002(2) 0.00003(17)
    Ge2 0.0096(3) 0.0070(3) 0.0062(3) 0.00035(18) -0.0004(2) -0.0002(2)
    Cu1 0.0074(4) 0.0073(4) 0.0031(4) 0.0001(2) -0.0005(2) -0.0002(2)
    Na1 0.0245(19) 0.0161(18) 0.0170(18) 0.0027(13) -0.0063(16) -0.0008(11)
    Na2 0.0247(18) 0.0139(17) 0.0163(17) 0.000 0.0081(16) 0.000
    Na3 0.0181(11) 0.0138(12) 0.0160(11) -0.0008(8) -0.0016(9) 0.0011(9)
    O1 0.012(2) 0.0102(18) 0.0114(19) 0.0010(13) 0.0034(16) 0.0044(14)
    O2 0.015(2) 0.013(2) 0.0116(18) -0.0015(15) 0.0031(18) 0.0007(15)
    O3 0.0143(19) 0.013(2) 0.013(2) 0.0034(15) 0.001(2) -0.0005(13)
    O4 0.0148(19) 0.013(2) 0.0050(15) -0.0053(16) -0.0005(15) -0.0022(14)
    O5 0.017(2) 0.012(2) 0.0123(19) 0.0009(15) 0.000(2) 0.0003(16)
    O6 0.007(2) 0.011(3) 0.014(2) 0.000 -0.002(2) 0.000
    O7 0.012(2) 0.0115(19) 0.0130(19) -0.0026(14) -0.0013(16) -0.0037(15)
    O8 0.0126(18) 0.0107(18) 0.0081(15) 0.0021(14) 0.0001(15) 0.0047(16)
    O1W 0.023(3) 0.012(3) 0.016(3) 0.000 0.006(3) 0.000
_geom_special_details
;
All e.s.d.'s (except the e.s.d. in the dihedral angle between two l.s. planes)
are estimated using the full covariance matrix. The cell e.s.d.'s are taken
into account individually in the estimation of e.s.d.'s in distances, angles
and torsion angles; correlations between e.s.d.'s in cell parameters are only
used when they are defined by crystal symmetry. An approximate (isotropic)
treatment of cell e.s.d.'s is used for estimating e.s.d.'s involving l.s.
planes.
;
loop_
    _geom_bond_atom_site_label_1
    _geom_bond_atom_site_label_2
    _geom_bond_site_symmetry_2
    _geom_bond_distance
    _geom_bond_publ_flag
    Ge1 O1 . 1.721(4) y
    Ge1 O4 . 1.724(4) y
    Ge1 O3 . 1.781(4) y
    Ge1 O2 . 1.795(4) y
    Ge2 O7 8_655 1.724(4) y
    Ge2 O8 . 1.729(3) y
    Ge2 O6 . 1.772(2) y
    Ge2 O5 . 1.794(4) y
    Cu1 O4 . 1.953(4) y
    Cu1 O1 8_665 1.960(4) y
    Cu1 O8 . 1.961(4) y
    Cu1 O7 . 1.964(4) y
    Na1 O5 5_656 2.388(4) ?
    Na1 O3 6_656 2.459(4) ?
    Na1 O3 2 2.459(4) ?
    Na1 O7 6_656 2.568(4) ?
    Na1 O7 2 2.568(4) ?
    Na2 O1W 6_666 2.375(8) ?
    Na2 O2 2 2.408(4) ?
    Na2 O2 4 2.408(4) ?
    Na2 O6 . 2.429(6) ?
    Na2 O1 8_665 2.551(4) ?
    Na2 O1 6_666 2.551(4) ?
    Na3 O2 7_556 2.395(5) ?
    Na3 O4 2 2.398(4) ?
    Na3 O8 . 2.410(4) ?
    Na3 O5 8_665 2.441(5) ?
    Na3 O1W . 2.535(2) ?
    Na3 O3 3 2.543(5) ?
    O2 H2 . 0.8200 ?
    O3 H3 . 0.8200 ?
    O5 H5 . 0.8200 ?
    O1W H1 . 0.85(4) ?
loop_
    _geom_angle_atom_site_label_1
    _geom_angle_atom_site_label_2
    _geom_angle_atom_site_label_3
    _geom_angle_site_symmetry_1
    _geom_angle_site_symmetry_3
    _geom_angle
    _geom_angle_publ_flag
    O1 Ge1 O4 . . 118.13(19) ?
    O1 Ge1 O3 . . 108.67(19) ?
    O4 Ge1 O3 . . 108.5(2) ?
    O1 Ge1 O2 . . 108.73(19) ?
    O4 Ge1 O2 . . 106.20(17) ?
    O3 Ge1 O2 . . 105.96(18) ?
    O7 Ge2 O8 8_655 . 119.18(18) ?
    O7 Ge2 O6 8_655 . 108.55(17) ?
    O8 Ge2 O6 . . 107.15(19) ?
    O7 Ge2 O5 8_655 . 107.56(19) ?
    O8 Ge2 O5 . . 106.51(18) ?
    O6 Ge2 O5 . . 107.36(15) ?
    O7 Ge2 Na3 8_655 . 122.03(14) ?
    O6 Ge2 Na3 . . 127.45(13) ?
    O5 Ge2 Na3 . . 71.65(14) ?
    O4 Cu1 O1 . 8_665 106.53(14) ?
    O4 Cu1 O8 . . 118.46(17) ?
    O1 Cu1 O8 8_665 . 103.48(14) ?
    O4 Cu1 O7 . . 101.33(15) ?
    O1 Cu1 O7 8_665 . 120.99(16) ?
    O8 Cu1 O7 . . 107.05(14) ?
    O4 Cu1 O7 . 1 101.33(15) ?
    O1 Cu1 O7 8_665 1 120.99(16) ?
    O8 Cu1 O7 . 1 107.05(14) ?
    O7 Cu1 O7 . 1 0.0(2) ?
    O5 Na1 O3 5_656 6_656 85.71(13) ?
    O5 Na1 O3 5_656 2 94.29(13) ?
    O3 Na1 O3 6_656 2 180.0 ?
    O5 Na1 O7 5_656 6_656 95.68(12) ?
    O3 Na1 O7 6_656 6_656 85.86(13) ?
    O3 Na1 O7 2 6_656 94.14(13) ?
    O5 Na1 O7 5_656 2 84.32(12) ?
    O3 Na1 O7 6_656 2 94.14(13) ?
    O3 Na1 O7 2 2 85.86(13) ?
    O7 Na1 O7 6_656 2 180.0 ?
    O5 Na1 Na3 5_656 8_655 133.93(11) ?
    O3 Na1 Na3 6_656 8_655 48.40(10) ?
    O3 Na1 Na3 2 8_655 131.60(10) ?
    O7 Na1 Na3 6_656 8_655 86.13(9) ?
    O7 Na1 Na3 2 8_655 93.87(9) ?
    O5 Na1 Na3 5_656 4_556 46.07(11) ?
    O3 Na1 Na3 6_656 4_556 131.60(10) ?
    O3 Na1 Na3 2 4_556 48.40(10) ?
    O7 Na1 Na3 6_656 4_556 93.87(9) ?
    O7 Na1 Na3 2 4_556 86.13(9) ?
    Na3 Na1 Na3 8_655 4_556 180.0 ?
    O1W Na2 O2 6_666 2 94.04(13) ?
    O1W Na2 O2 6_666 4 94.04(13) ?
    O2 Na2 O2 2 4 171.9(3) ?
    O1W Na2 O6 6_666 . 180.0000(10)
                                  ?
    O2 Na2 O6 2 . 85.96(12) ?
    O2 Na2 O6 4 . 85.96(12) ?
    O1W Na2 O1 6_666 8_665 89.65(11) ?
    O2 Na2 O1 2 8_665 95.04(12) ?
    O2 Na2 O1 4 8_665 85.01(12) ?
    O6 Na2 O1 . 8_665 90.35(12) ?
    O1W Na2 O1 6_666 6_666 89.65(12) ?
    O2 Na2 O1 2 6_666 85.01(12) ?
    O2 Na2 O1 4 6_666 95.04(12) ?
    O6 Na2 O1 . 6_666 90.35(12) ?
    O1 Na2 O1 8_665 6_666 179.3(2) ?
    O1W Na2 Na3 6_666 6_666 48.81(5) ?
    O2 Na2 Na3 2 6_666 142.64(15) ?
    O2 Na2 Na3 4 6_666 45.42(11) ?
    O6 Na2 Na3 . 6_666 131.19(5) ?
    O1 Na2 Na3 8_665 6_666 89.31(11) ?
    O1 Na2 Na3 6_666 6_666 90.23(11) ?
    O1W Na2 Na3 6_666 8_665 48.81(5) ?
    O2 Na2 Na3 2 8_665 45.42(11) ?
    O2 Na2 Na3 4 8_665 142.64(15) ?
    O6 Na2 Na3 . 8_665 131.19(5) ?
    O1 Na2 Na3 8_665 8_665 90.23(11) ?
    O1 Na2 Na3 6_666 8_665 89.31(11) ?
    Na3 Na2 Na3 6_666 8_665 97.61(10) ?
    O2 Na3 O4 7_556 2 91.63(15) ?
    O2 Na3 O8 7_556 . 98.11(15) ?
    O4 Na3 O8 2 . 85.22(14) ?
    O2 Na3 O5 7_556 8_665 169.22(15) ?
    O4 Na3 O5 2 8_665 95.79(16) ?
    O8 Na3 O5 . 8_665 90.31(14) ?
    O2 Na3 O1W 7_556 . 90.37(19) ?
    O4 Na3 O1W 2 . 175.92(17) ?
    O8 Na3 O1W . . 98.03(12) ?
    O5 Na3 O1W 8_665 . 81.77(18) ?
    O2 Na3 O3 7_556 3 80.36(15) ?
    O4 Na3 O3 2 3 97.19(14) ?
    O8 Na3 O3 . 3 177.16(16) ?
    O5 Na3 O3 8_665 3 90.94(15) ?
    O1W Na3 O3 . 3 79.63(12) ?
    O2 Na3 Na2 7_556 6_556 45.72(11) ?
    O4 Na3 Na2 2 6_556 137.34(13) ?
    O8 Na3 Na2 . 6_556 98.36(11) ?
    O5 Na3 Na2 8_665 6_556 126.51(13) ?
    O1W Na3 Na2 . 6_556 44.81(16) ?
    O3 Na3 Na2 3 6_556 78.85(11) ?
    O2 Na3 Na1 7_556 4_456 126.64(12) ?
    O4 Na3 Na1 2 4_456 96.07(12) ?
    O8 Na3 Na1 . 4_456 135.08(12) ?
    O5 Na3 Na1 8_665 4_456 44.80(10) ?
    O1W Na3 Na1 . 4_456 79.88(12) ?
    O3 Na3 Na1 3 4_456 46.31(10) ?
    Na2 Na3 Na1 6_556 4_456 109.67(7) ?
    O2 Na3 Ge2 7_556 . 77.56(11) ?
    O4 Na3 Ge2 2 . 71.75(11) ?
    O8 Na3 Ge2 . . 25.09(8) ?
    O5 Na3 Ge2 8_665 . 112.20(12) ?
    O1W Na3 Ge2 . . 112.18(8) ?
    O3 Na3 Ge2 3 . 154.87(13) ?
    Na2 Na3 Ge2 6_556 . 93.97(6) ?
    Na1 Na3 Ge2 4_456 . 154.09(7) ?
    Ge1 O1 Cu1 . 8_655 120.2(2) ?
    Ge1 O1 Na2 . 6_556 124.3(2) ?
    Cu1 O1 Na2 8_655 6_556 111.90(16) ?
    Ge1 O2 H2 . . 109.5 ?
    Ge1 O3 H3 . . 109.5 ?
    Ge1 O4 Cu1 . . 120.93(19) ?
    Ge1 O4 Na3 . 2_554 120.2(2) ?
    Cu1 O4 Na3 . 2_554 114.70(16) ?
    Ge2 O5 H5 . . 109.5 ?
    Ge2 O6 Ge2 . 3_655 124.9(3) ?
    Ge2 O6 Na2 . . 117.56(15) ?
    Ge2 O6 Na2 3_655 . 117.56(15) ?
    Ge2 O7 Cu1 8_665 . 117.7(2) ?
    Ge2 O7 Na1 8_665 2_554 121.2(2) ?
    Cu1 O7 Na1 . 2_554 114.33(16) ?
    Ge2 O8 Cu1 . . 122.7(2) ?
    Ge2 O8 Na3 . . 118.67(19) ?
    Cu1 O8 Na3 . . 113.70(15) ?
    Na2 O1W Na3 6_556 3 86.38(15) ?
    Na2 O1W Na3 6_556 . 86.38(15) ?
    Na3 O1W Na3 3 . 172.8(3) ?
    Na2 O1W H1 6_556 . 138(4) ?
    Na3 O1W H1 3 . 87(5) ?
    Na3 O1W H1 . . 98(5) ?
loop_
    _geom_torsion_atom_site_label_1
    _geom_torsion_atom_site_label_2
    _geom_torsion_atom_site_label_3
    _geom_torsion_atom_site_label_4
    _geom_torsion_site_symmetry_1
    _geom_torsion_site_symmetry_2
    _geom_torsion_site_symmetry_3
    _geom_torsion_site_symmetry_4
    _geom_torsion
    _geom_torsion_publ_flag
    O7 Ge2 Na3 O2 8_655 . . 7_556 47.40(19) ?
    O8 Ge2 Na3 O2 . . . 7_556 144.2(2) ?
    O6 Ge2 Na3 O2 . . . 7_556 -150.40(15) ?
    O5 Ge2 Na3 O2 . . . 7_556 -52.23(17) ?
    O7 Ge2 Na3 O4 8_655 . . 2 143.33(18) ?
    O8 Ge2 Na3 O4 . . . 2 -119.8(2) ?
    O6 Ge2 Na3 O4 . . . 2 -54.47(16) ?
    O5 Ge2 Na3 O4 . . . 2 43.70(17) ?
    O7 Ge2 Na3 O8 8_655 . . . -96.8(3) ?
    O6 Ge2 Na3 O8 . . . . 65.4(2) ?
    O5 Ge2 Na3 O8 . . . . 163.5(3) ?
    O7 Ge2 Na3 O5 8_655 . . 8_665 -127.81(18) ?
    O8 Ge2 Na3 O5 . . . 8_665 -31.0(2) ?
    O6 Ge2 Na3 O5 . . . 8_665 34.39(18) ?
    O5 Ge2 Na3 O5 . . . 8_665 132.6(2) ?
    O7 Ge2 Na3 O1W 8_655 . . . -37.9(2) ?
    O8 Ge2 Na3 O1W . . . . 59.0(3) ?
    O6 Ge2 Na3 O1W . . . . 124.35(18) ?
    O5 Ge2 Na3 O1W . . . . -137.5(2) ?
    O7 Ge2 Na3 O3 8_655 . . 3 76.5(3) ?
    O8 Ge2 Na3 O3 . . . 3 173.3(4) ?
    O6 Ge2 Na3 O3 . . . 3 -121.3(3) ?
    O5 Ge2 Na3 O3 . . . 3 -23.2(3) ?
    O7 Ge2 Na3 Na2 8_655 . . 6_556 4.45(16) ?
    O8 Ge2 Na3 Na2 . . . 6_556 101.3(2) ?
    O6 Ge2 Na3 Na2 . . . 6_556 166.65(12) ?
    O5 Ge2 Na3 Na2 . . . 6_556 -95.19(15) ?
    O7 Ge2 Na3 Na1 8_655 . . 4_456 -151.8(2) ?
    O8 Ge2 Na3 Na1 . . . 4_456 -54.9(2) ?
    O6 Ge2 Na3 Na1 . . . 4_456 10.4(2) ?
    O5 Ge2 Na3 Na1 . . . 4_456 108.6(2) ?
    O4 Ge1 O1 Cu1 . . . 8_655 -51.6(3) ?
    O3 Ge1 O1 Cu1 . . . 8_655 -175.7(2) ?
    O2 Ge1 O1 Cu1 . . . 8_655 69.4(3) ?
    O4 Ge1 O1 Na2 . . . 6_556 105.0(3) ?
    O3 Ge1 O1 Na2 . . . 6_556 -19.1(3) ?
    O2 Ge1 O1 Na2 . . . 6_556 -134.0(2) ?
    O1 Ge1 O4 Cu1 . . . . -47.6(3) ?
    O3 Ge1 O4 Cu1 . . . . 76.6(3) ?
    O2 Ge1 O4 Cu1 . . . . -169.9(2) ?
    O1 Ge1 O4 Na3 . . . 2_554 108.2(2) ?
    O3 Ge1 O4 Na3 . . . 2_554 -127.6(2) ?
    O2 Ge1 O4 Na3 . . . 2_554 -14.1(3) ?
    O1 Cu1 O4 Ge1 8_665 . . . 170.2(2) ?
    O8 Cu1 O4 Ge1 . . . . 54.2(3) ?
    O7 Cu1 O4 Ge1 . . . . -62.5(3) ?
    O7 Cu1 O4 Ge1 1 . . . -62.5(3) ?
    O1 Cu1 O4 Na3 8_665 . . 2_554 13.1(2) ?
    O8 Cu1 O4 Na3 . . . 2_554 -102.9(2) ?
    O7 Cu1 O4 Na3 . . . 2_554 140.47(18) ?
    O7 Cu1 O4 Na3 1 . . 2_554 140.47(18) ?
    O7 Ge2 O6 Ge2 8_655 . . 3_655 -49.42(14) ?
    O8 Ge2 O6 Ge2 . . . 3_655 -179.34(13) ?
    O5 Ge2 O6 Ge2 . . . 3_655 66.58(14) ?
    Na3 Ge2 O6 Ge2 . . . 3_655 146.45(8) ?
    O7 Ge2 O6 Na2 8_655 . . . 130.58(14) ?
    O8 Ge2 O6 Na2 . . . . 0.66(13) ?
    O5 Ge2 O6 Na2 . . . . -113.42(14) ?
    Na3 Ge2 O6 Na2 . . . . -33.55(8) ?
    O2 Na2 O6 Ge2 2 . . . 43.59(9) ?
    O2 Na2 O6 Ge2 4 . . . -136.41(9) ?
    O1 Na2 O6 Ge2 8_665 . . . -51.44(9) ?
    O1 Na2 O6 Ge2 6_666 . . . 128.56(9) ?
    Na3 Na2 O6 Ge2 6_666 . . . -140.83(6) ?
    Na3 Na2 O6 Ge2 8_665 . . . 39.17(6) ?
    O2 Na2 O6 Ge2 2 . . 3_655 -136.41(9) ?
    O2 Na2 O6 Ge2 4 . . 3_655 43.59(9) ?
    O1 Na2 O6 Ge2 8_665 . . 3_655 128.56(9) ?
    O1 Na2 O6 Ge2 6_666 . . 3_655 -51.44(9) ?
    Na3 Na2 O6 Ge2 6_666 . . 3_655 39.17(6) ?
    Na3 Na2 O6 Ge2 8_665 . . 3_655 -140.83(6) ?
    O4 Cu1 O7 O7 . . . 1 0.00(9) ?
    O1 Cu1 O7 O7 8_665 . . 1 0.00(16) ?
    O8 Cu1 O7 O7 . . . 1 0.00(11) ?
    O4 Cu1 O7 Ge2 . . . 8_665 -170.6(2) ?
    O1 Cu1 O7 Ge2 8_665 . . 8_665 -53.3(3) ?
    O8 Cu1 O7 Ge2 . . . 8_665 64.6(2) ?
    O7 Cu1 O7 Ge2 1 . . 8_665 0E1(5)
                                    ?
    O4 Cu1 O7 Na1 . . . 2_554 -18.9(2) ?
    O1 Cu1 O7 Na1 8_665 . . 2_554 98.39(19) ?
    O8 Cu1 O7 Na1 . . . 2_554 -143.67(16) ?
    O7 Cu1 O7 Na1 1 . . 2_554 0E1(2)
                                    ?
    O7 Ge2 O8 Cu1 8_655 . . . -48.1(3) ?
    O6 Ge2 O8 Cu1 . . . . 75.6(2) ?
    O5 Ge2 O8 Cu1 . . . . -169.8(2) ?
    Na3 Ge2 O8 Cu1 . . . . -153.5(4) ?
    O7 Ge2 O8 Na3 8_655 . . . 105.4(2) ?
    O6 Ge2 O8 Na3 . . . . -130.96(16) ?
    O5 Ge2 O8 Na3 . . . . -16.3(3) ?
    O4 Cu1 O8 Ge2 . . . . 52.6(3) ?
    O1 Cu1 O8 Ge2 8_665 . . . -65.0(3) ?
    O7 Cu1 O8 Ge2 . . . . 166.1(2) ?
    O7 Cu1 O8 Ge2 1 . . . 166.1(2) ?
    O4 Cu1 O8 Na3 . . . . -102.1(2) ?
    O1 Cu1 O8 Na3 8_665 . . . 140.33(17) ?
    O7 Cu1 O8 Na3 . . . . 11.5(2) ?
    O7 Cu1 O8 Na3 1 . . . 11.5(2) ?
    O2 Na3 O8 Ge2 7_556 . . . -35.2(2) ?
    O4 Na3 O8 Ge2 2 . . . 55.8(2) ?
    O5 Na3 O8 Ge2 8_665 . . . 151.5(2) ?
    O1W Na3 O8 Ge2 . . . . -126.7(2) ?
    Na2 Na3 O8 Ge2 6_556 . . . -81.4(2) ?
    Na1 Na3 O8 Ge2 4_456 . . . 149.58(14) ?
    O2 Na3 O8 Cu1 7_556 . . . 120.56(19) ?
    O4 Na3 O8 Cu1 2 . . . -148.5(2) ?
    O5 Na3 O8 Cu1 8_665 . . . -52.70(19) ?
    O1W Na3 O8 Cu1 . . . . 29.0(2) ?
    Na2 Na3 O8 Cu1 6_556 . . . 74.33(17) ?
    Na1 Na3 O8 Cu1 4_456 . . . -54.7(3) ?
    Ge2 Na3 O8 Cu1 . . . . 155.8(3) ?
    O2 Na3 O1W Na2 7_556 . . 6_556 -4.43(10) ?
loop_
    _geom_hbond_atom_site_label_D
    _geom_hbond_atom_site_label_H
    _geom_hbond_atom_site_label_A
    _geom_hbond_site_symmetry_A
    _geom_hbond_distance_DH
    _geom_hbond_distance_HA
    _geom_hbond_distance_DA
    _geom_hbond_angle_DHA
    O2 H2 O6 2_554 0.82 2.59 3.298(5) 146
    O3 H3 O1 5 0.82 1.98 2.765(6) 161
    O5 H5 O4 2 0.82 1.94 2.755(6) 171
    O1W H1 O7 1 0.85(4) 1.96(5) 2.773(6) 159(6)
data_global
_journal_date_recd_electronic     2009-02-16
_journal_date_accepted     2009-03-03
_journal_name_full     'Acta Crystallographica, Section E'
_journal_year     2009
_journal_volume     65
_journal_issue      4
_journal_page_first     i27
_journal_page_last     i27
_journal_paper_category     QI
_journal_coeditor_code     HB2913
_publ_contact_author_name     'Dr. Yafeng Li'
_publ_contact_author_address
;
School of Chemical Engineering,
Changchun University of Technology,
Changchun 130012, People's Republic of China
;
_publ_contact_author_email     'fly012345@sohu.com'
_publ_contact_author_fax     '86-431-85716785'
_publ_contact_author_phone     '86-431-85716785'
_publ_section_title
;\
Tetrasodium
(dihydrogenheptaoxidodigermanato)bis(dihydrogentetraoxidogermanato)\
dicopper(II) monohydrate
;
loop_
    _publ_author_name
    _publ_author_address
    'Li, Ya-Feng'
;
School of Chemical Engineering,
Changchun University of Technology,
Changchun 130012, People's Republic of China
;
    'Li, Dan-Ping'
;
School of Chemical Engineering,
Changchun University of Technology,
Changchun 130012, People's Republic of China
;
    'Shi, Cui-Li'
;
School of Chemical Engineering,
Changchun University of Technology,
Changchun 130012, People's Republic of China
;
    'Hu, Yong-Sheng'
;
School of Chemical Engineering,
Changchun University of Technology,
Changchun 130012, People's Republic of China
;
    'Jin, Li'
;
School of Chemical Engineering,
Changchun University of Technology,
Changchun 130012, People's Republic of China
;
_publ_section_synopsis     .
