# Supplementary material for: Tetra­sodium (dihydrogenhepta­oxido­digermanato)bis­(dihydrogentetra­oxido­germanato)dicopper(II) monohydrate
Source: Acta Crystallogr Sect E Struct Rep Online. 2009 Mar 11;65(Pt 4):i27. doi: 10.1107/S1600536809007715 (PMC2968820; doi:10.1107/S1600536809007715)
Supplement: Supplementary file 2 [file e-65-00i27-Isup2.hkl]

# 
# h,k,l, Fc-squared, Fo-squared, sigma(Fo-squared) and status flag 
# 
data_I
_shelx_title ' 2051d in Pbcn' 
_shelx_refln_list_code          4 
_shelx_F_calc_maximum      718.80 
_exptl_crystal_F_000      1464.00 
_reflns_d_resolution_high  0.8100 
 
loop_ 
 _symmetry_equiv_pos_as_xyz 
 'x, y, z' 
 '-x+1/2, -y+1/2, z+1/2' 
 '-x, y, -z+1/2' 
 'x+1/2, -y+1/2, -z' 
 '-x, -y, -z' 
 'x-1/2, y-1/2, -z-1/2' 
 'x, -y, z-1/2' 
 '-x-1/2, y-1/2, z' 
 
_cell_length_a    13.0409 
_cell_length_b     8.7440 
_cell_length_c    12.9750 
_cell_angle_alpha  90.000 
_cell_angle_beta   90.000 
_cell_angle_gamma  90.000 
 
_shelx_F_squared_multiplier     1.000 
 
loop_ 
 _refln_index_h 
 _refln_index_k 
 _refln_index_l 
 _refln_F_squared_calc 
 _refln_F_squared_meas 
 _refln_F_squared_sigma 
 _refln_observed_status 
   2   0   0    16247.89    13146.32    496.56 o 
   4   0   0    62602.55    47586.11    521.26 o 
   6   0   0     2872.23     2328.95     94.89 o 
   8   0   0   483714.00   453731.69   2361.75 o 
  10   0   0      122.41      237.69     91.26 o 
  12   0   0    21029.18    24307.82   3601.91 o 
  14   0   0     3315.36     3621.67    158.11 o 
  16   0   0    69472.12    67907.63    479.27 o 
   1   1   0        3.47       18.01     66.24 o 
   3   1   0        0.04        5.61     55.54 o 
   5   1   0      191.58      280.60     50.64 o 
   7   1   0       20.68       45.89     59.54 o 
   9   1   0      111.68       88.41     59.54 o 
  11   1   0      273.83      351.09     64.50 o 
  13   1   0      389.58      459.62     80.45 o 
  15   1   0       48.70       53.32    112.09 o 
   0   2   0      485.23      554.91    128.70 o 
   2   2   0     6262.64     6108.41    402.60 o 
   4   2   0    45741.73    43181.24   1730.03 o 
   6   2   0     1041.71     1032.32    157.14 o 
   8   2   0     9735.27     9565.68    642.88 o 
  10   2   0        0.49       17.93     57.76 o 
  12   2   0     2287.71     2537.11    187.56 o 
  14   2   0     1857.81     2341.06    232.22 o 
   1   3   0      732.25      807.06     69.38 o 
   3   3   0      499.34      445.43     54.20 o 
   5   3   0       89.75       67.20     58.90 o 
   7   3   0      566.79      491.23     61.59 o 
   9   3   0      104.51       84.14     63.22 o 
  11   3   0      334.51      396.63     58.16 o 
  13   3   0        8.09        9.22     77.09 o 
  15   3   0       50.29       44.72     92.21 o 
   0   4   0    31463.38    30448.13   2890.42 o 
   2   4   0    32844.20    33757.38   2226.47 o 
   4   4   0    29122.75    29689.53   1062.69 o 
   6   4   0    88682.53    85077.00   2585.91 o 
   8   4   0    67885.70    63943.50   2144.46 o 
  10   4   0     8376.30     8387.55    563.39 o 
  12   4   0     7488.53     9410.29    785.19 o 
  14   4   0    42287.14    52465.20   4292.58 o 
   1   5   0      907.99      824.32     72.84 o 
   3   5   0      275.50      242.35     82.12 o 
   5   5   0      669.32      704.94     65.56 o 
   7   5   0      622.43      546.16     58.57 o 
   9   5   0      162.93      180.77     57.97 o 
  11   5   0       14.67       40.97     70.65 o 
  13   5   0      376.58      475.10     87.67 o 
   0   6   0     1274.60     1498.88    227.28 o 
   2   6   0     5541.22     5995.53    467.19 o 
   4   6   0       84.65      248.58     76.04 o 
   6   6   0       74.28      101.75     63.59 o 
   8   6   0      525.92      519.18     56.17 o 
  10   6   0      132.78      171.62     65.99 o 
  12   6   0       68.59       32.38     85.12 o 
   1   7   0      207.27      234.60     72.20 o 
   3   7   0      695.23      613.20     72.89 o 
   5   7   0      566.70      564.39     68.31 o 
   7   7   0       32.83       17.30     70.47 o 
   9   7   0      669.37      749.51     75.46 o 
  11   7   0      622.50      661.51     98.42 o 
   0   8   0   223752.30   265123.59   2366.69 o 
   2   8   0     9724.44    10483.15    557.28 o 
   4   8   0    17860.22    19280.94    503.03 o 
   6   8   0     7564.02     7683.33    260.95 o 
   8   8   0   107383.22   104852.58   4729.49 o 
  10   8   0      843.39      840.62     95.20 o 
   1   9   0      227.45      286.50    102.83 o 
   3   9   0      113.05      162.27     86.56 o 
   5   9   0      709.24      680.60     99.99 o 
   7   9   0        2.43       32.82     92.71 o 
   2  10   0     1819.06     1817.69    158.35 o 
   4  10   0      559.60      538.94    119.65 o 
   1   1   1    10988.05     8161.93    635.14 o 
   2   1   1    23823.65    18535.00    809.72 o 
   3   1   1     8656.74     7176.94    303.59 o 
   4   1   1        0.72       55.35     36.46 o 
   5   1   1     4653.17     3047.68     96.72 o 
   6   1   1     7282.05     5677.87    184.25 o 
   7   1   1       22.75       25.11     41.83 o 
   8   1   1     4555.37     4153.56    163.94 o 
   9   1   1    17329.51    16399.79    755.25 o 
  10   1   1    13420.40    12885.97    677.91 o 
  11   1   1     1565.20     1641.29     93.52 o 
  12   1   1      814.11      847.09     49.22 o 
  13   1   1     5353.58     5735.09    318.36 o 
  14   1   1     5976.02     6421.65    310.77 o 
  15   1   1      574.92      547.15     75.41 o 
  16   1   1      205.08      140.82    111.80 o 
   0   2   1     3157.55     2830.26    155.44 o 
   1   2   1      138.34      234.06     54.06 o 
   2   2   1    25316.38    23734.90   1283.26 o 
   3   2   1    85156.00    69989.06   2984.72 o 
   4   2   1   107447.19    85358.38   3462.03 o 
   5   2   1    59122.77    48514.05   1885.22 o 
   6   2   1     9046.90     7929.18    226.52 o 
   7   2   1      474.20      433.31     44.77 o 
   8   2   1     2152.39     1982.50     91.62 o 
   9   2   1       80.03      265.74     69.13 o 
  10   2   1    15261.77    14561.31    729.13 o 
  11   2   1    30794.24    30471.64   1475.00 o 
  12   2   1    30245.66    33131.70   1719.97 o 
  13   2   1    14076.38    14474.79    521.54 o 
  14   2   1      647.98      691.43     58.19 o 
  15   2   1      334.55      398.76     60.23 o 
   1   3   1    27929.22    26917.76    813.97 o 
   2   3   1    41221.45    35720.59   1604.44 o 
   3   3   1    15439.61    13131.32    638.30 o 
   4   3   1       79.55       83.32     40.47 o 
   5   3   1    20619.45    17841.93    693.54 o 
   6   3   1    38156.99    33984.32   1226.64 o 
   7   3   1    20747.39    18770.38    701.96 o 
   8   3   1     1951.78     1893.84    121.98 o 
   9   3   1     5415.96     4795.97    201.53 o 
  10   3   1     6639.02     6052.90    238.86 o 
  11   3   1     3008.87     3002.93    159.33 o 
  12   3   1       17.99       51.79     52.10 o 
  13   3   1     3234.04     3421.02    172.37 o 
  14   3   1     4936.99     4690.20    154.39 o 
  15   3   1      586.96      600.44     79.97 o 
   0   4   1       63.31      104.39     64.72 o 
   1   4   1       32.84       42.03     45.72 o 
   2   4   1      315.94      268.37     40.26 o 
   3   4   1      205.88      257.22     55.16 o 
   4   4   1      298.68      345.44     46.12 o 
   5   4   1       48.92       39.87     42.35 o 
   6   4   1      375.69      410.22     44.96 o 
   7   4   1      200.16      195.75     43.14 o 
   8   4   1       18.82       28.69     41.33 o 
   9   4   1       16.54       33.35     39.27 o 
  10   4   1       11.69       26.15     41.98 o 
  11   4   1       23.33        5.81     54.46 o 
  12   4   1      492.72      562.20     52.18 o 
  13   4   1       11.93       15.55     51.63 o 
  14   4   1      109.38      123.08     65.23 o 
   1   5   1     4184.60     4579.14    153.94 o 
   2   5   1    12400.17    12631.22    322.37 o 
   3   5   1     3102.68     2774.85     93.19 o 
   4   5   1      159.91      169.98     42.75 o 
   5   5   1     6340.83     5923.20    199.82 o 
   6   5   1    15160.68    14173.06    481.34 o 
   7   5   1     4670.31     4208.47    123.72 o 
   8   5   1      496.61      464.47     42.91 o 
   9   5   1      956.54      948.74     70.96 o 
  10   5   1     2868.14     3010.56    133.35 o 
  11   5   1      438.45      421.50     48.34 o 
  12   5   1      234.00      292.80     47.66 o 
  13   5   1     1098.59     1176.52     73.12 o 
  14   5   1     2553.61     2503.44    142.26 o 
   0   6   1     5574.25     5210.59    342.32 o 
   1   6   1     1401.48     1324.16     62.94 o 
   2   6   1    10787.76    11283.14    324.24 o 
   3   6   1    42332.48    42234.49   1572.65 o 
   4   6   1    58848.91    57330.80   2123.82 o 
   5   6   1    34864.11    32969.24    910.86 o 
   6   6   1     3042.09     2911.38     56.79 o 
   7   6   1      736.05      694.97     42.93 o 
   8   6   1     2403.95     2161.92     60.93 o 
   9   6   1        1.80       20.21     54.53 o 
  10   6   1    11014.86    10857.73    454.04 o 
  11   6   1    22068.92    22179.28   1177.64 o 
  12   6   1    25354.90    25898.24   1665.33 o 
  13   6   1    11526.57    10211.75    646.85 o 
   1   7   1     2718.92     2799.53    110.23 o 
   2   7   1     2666.21     2586.06     94.49 o 
   3   7   1     5182.61     5079.66    182.51 o 
   4   7   1      180.91      205.72     51.90 o 
   5   7   1     6781.40     6521.30    179.75 o 
   6   7   1     1453.91     1421.72     52.32 o 
   7   7   1       40.07       85.39     54.93 o 
   8   7   1     1407.22     1394.72     69.33 o 
   9   7   1     8064.38     7799.07    249.76 o 
  10   7   1     3391.14     3142.11    131.42 o 
  11   7   1     1427.52     1605.71    127.45 o 
  12   7   1      657.70      591.15     62.29 o 
   0   8   1     5185.89     5308.82    447.74 o 
   1   8   1      220.47      217.65     56.57 o 
   2   8   1      406.48      377.79     55.20 o 
   3   8   1      138.93      154.49     69.80 o 
   4   8   1     3324.37     3437.71     92.91 o 
   5   8   1        3.00       21.26     57.53 o 
   6   8   1      108.94      127.67     55.05 o 
   7   8   1       13.35       29.91     50.90 o 
   8   8   1     3322.73     3228.19    104.58 o 
   9   8   1        0.34       23.42     60.44 o 
  10   8   1      105.85      116.85     63.23 o 
   1   9   1      777.47      799.17     93.20 o 
   2   9   1     7875.16     8184.98    554.83 o 
   3   9   1      984.20     1001.26     75.59 o 
   4   9   1       31.15       86.08     67.16 o 
   5   9   1      627.64      627.00     64.90 o 
   6   9   1     5525.29     5376.24    106.63 o 
   7   9   1        6.69       14.95     75.98 o 
   8   9   1      451.26      473.48     68.51 o 
   0  10   1      153.62      183.89    160.26 o 
   1  10   1      148.87      144.89    130.77 o 
   2  10   1     3687.73     3717.62    189.10 o 
   3  10   1    14888.96    14490.62    692.05 o 
   4  10   1    19978.66    18932.23    719.97 o 
   5  10   1    10284.03     9257.55    383.23 o 
   0   0   2       42.83      177.58     89.04 o 
   1   0   2    19930.86    22028.65   1240.89 o 
   2   0   2       27.03       57.34     59.98 o 
   3   0   2    50568.60    43985.77   3198.51 o 
   4   0   2       13.14       58.69     56.50 o 
   5   0   2    73822.28    64992.88   2740.55 o 
   6   0   2      271.76      279.36     49.63 o 
   7   0   2    35745.14    33108.25   1432.02 o 
   8   0   2        1.22       60.75     54.27 o 
   9   0   2     7786.70     7374.50    396.51 o 
  10   0   2      424.25      422.29     64.03 o 
  11   0   2     5163.39     5394.98    328.77 o 
  12   0   2        9.87      -12.58     55.27 o 
  13   0   2    13873.11    16267.63   1267.92 o 
  14   0   2      399.23      424.35     73.27 o 
  15   0   2    12727.89    14996.45   1010.07 o 
   1   1   2    48840.90    50726.82   1667.19 o 
   2   1   2       24.99       29.58     40.98 o 
   3   1   2    75997.64    68851.81   2780.91 o 
   4   1   2       69.11       34.59     34.39 o 
   5   1   2    85512.00    74734.36   3056.37 o 
   6   1   2        0.25       25.04     34.74 o 
   7   1   2    16467.53    15172.69    487.90 o 
   8   1   2        8.58        6.77     44.76 o 
   9   1   2    25960.42    24616.05    912.40 o 
  10   1   2       85.25       68.60     42.73 o 
  11   1   2    15044.46    16453.01    650.79 o 
  12   1   2       33.00       46.46     52.46 o 
  13   1   2    25388.22    30190.86   1469.62 o 
  14   1   2        4.10       54.75     50.41 o 
  15   1   2     2308.08     2659.56    100.36 o 
   0   2   2      491.44      566.00     87.34 o 
   1   2   2     2300.81     2665.56    112.52 o 
   2   2   2        3.94      788.16     48.56 o 
   3   2   2      695.34      880.18     47.75 o 
   4   2   2      391.84      347.41     40.13 o 
   5   2   2     1733.76     1488.90     73.29 o 
   6   2   2      120.51      241.32     43.21 o 
   7   2   2       17.08       51.22     40.70 o 
   8   2   2      377.22      378.50     44.76 o 
   9   2   2      448.01      461.74     48.25 o 
  10   2   2        1.27       18.24     40.77 o 
  11   2   2       35.09      100.64     41.64 o 
  12   2   2       89.51      105.04     54.87 o 
  13   2   2        9.20       58.05     51.27 o 
  14   2   2       36.27        9.16     56.62 o 
  15   2   2        5.55      -14.44     60.74 o 
   1   3   2    80156.76    88283.61   3247.71 o 
   2   3   2       73.31      104.79     48.14 o 
   3   3   2     1221.40     1018.63     51.51 o 
   4   3   2       36.12       23.49     37.91 o 
   5   3   2     8268.10     7727.32    313.25 o 
   6   3   2       79.70       83.29     45.28 o 
   7   3   2    37025.92    35461.30   1281.04 o 
   8   3   2      177.22      140.11     43.95 o 
   9   3   2    35311.95    36240.95   1359.29 o 
  10   3   2       13.88       12.09     43.63 o 
  11   3   2      840.22      944.33     53.49 o 
  12   3   2        1.63       29.91     53.73 o 
  13   3   2     6075.30     6809.94    207.66 o 
  14   3   2       12.33       67.32     52.99 o 
  15   3   2     4421.56     5002.02    206.36 o 
   0   4   2        2.05      290.99    148.23 o 
   1   4   2    46264.60    52701.45   1786.62 o 
   2   4   2        0.02       68.88     44.50 o 
   3   4   2    25102.45    26316.19   1099.57 o 
   4   4   2       58.80       65.88     44.66 o 
   5   4   2     9795.59     9841.31    415.34 o 
   6   4   2      321.68      311.10     41.70 o 
   7   4   2    11754.95    12377.05    520.09 o 
   8   4   2       13.32        7.14     40.01 o 
   9   4   2    22721.14    23240.66    900.47 o 
  10   4   2       55.82       78.99     39.36 o 
  11   4   2    18542.92    19738.83    685.24 o 
  12   4   2       69.63       67.43     50.36 o 
  13   4   2     5188.40     5193.13    193.78 o 
  14   4   2      311.22      305.97     61.00 o 
   1   5   2    32826.06    37974.70   1665.93 o 
   2   5   2       34.59       45.82     57.95 o 
   3   5   2    26230.72    26948.89   1020.00 o 
   4   5   2       61.35       48.26     42.16 o 
   5   5   2    23218.35    23434.29    873.91 o 
   6   5   2        9.77        9.12     42.97 o 
   7   5   2    11035.12    11356.09    419.48 o 
   8   5   2        0.28        7.87     42.08 o 
   9   5   2    25561.02    26987.86    948.21 o 
  10   5   2        2.41      -28.14     54.67 o 
  11   5   2     6829.04     6884.72    236.70 o 
  12   5   2       38.83       64.69     50.94 o 
  13   5   2    13505.36    14855.90    567.12 o 
  14   5   2       74.59      188.81     90.30 o 
   0   6   2     2998.62     3262.27    128.00 o 
   1   6   2     1509.03     1735.55    104.12 o 
   2   6   2       21.33       63.30     54.75 o 
   3   6   2      885.78      848.64     54.15 o 
   4   6   2     1724.34     1632.05     59.58 o 
   5   6   2     1532.36     1572.67     54.62 o 
   6   6   2        2.07       12.55     41.67 o 
   7   6   2        6.11       14.22     42.28 o 
   8   6   2     1280.26     1175.75     69.10 o 
   9   6   2      384.02      445.83     49.88 o 
  10   6   2      180.23      141.45     54.84 o 
  11   6   2        0.55      -14.48     58.81 o 
  12   6   2      822.26      834.69     71.03 o 
  13   6   2       26.18       50.86     64.68 o 
   1   7   2     4298.25     4784.67    216.80 o 
   2   7   2      701.23      666.57     70.93 o 
   3   7   2    35081.29    38518.56   1324.70 o 
   4   7   2       91.47       99.24     47.35 o 
   5   7   2    27800.64    29398.74   1041.19 o 
   6   7   2      225.98      269.30     55.49 o 
   7   7   2      552.14      676.31     57.41 o 
   8   7   2       38.62       18.22     50.60 o 
   9   7   2     5904.26     6079.39    233.57 o 
  10   7   2      157.40      136.99     59.89 o 
  11   7   2     9979.76    11364.49    395.96 o 
  12   7   2      130.59      118.65     91.19 o 
   0   8   2        1.23       73.13     90.44 o 
   1   8   2     8710.27     9443.25    668.94 o 
   2   8   2        0.00       79.97     87.73 o 
   3   8   2    10006.55    11870.32    585.95 o 
   4   8   2      198.12      218.42     61.24 o 
   5   8   2    13286.02    14290.81    662.17 o 
   6   8   2       47.50       77.07     60.86 o 
   7   8   2    11343.00    11619.98    249.60 o 
   8   8   2       54.50       45.71     56.50 o 
   9   8   2     4869.28     4905.32    153.53 o 
  10   8   2      164.43       92.12     59.99 o 
   1   9   2    16333.87    17654.07   1708.01 o 
   2   9   2       47.75       84.59     77.07 o 
   3   9   2    10909.12    11018.43    787.32 o 
   4   9   2        8.62       11.34     83.57 o 
   5   9   2    20191.17    21154.00    882.19 o 
   6   9   2       42.12       24.88     58.31 o 
   7   9   2    11238.28    11966.49    444.46 o 
   8   9   2       45.88       33.61     65.36 o 
   0  10   2     1412.05     1445.45    326.10 o 
   1  10   2      689.56      668.16     95.93 o 
   2  10   2        0.66        7.53     85.86 o 
   3  10   2      176.09      207.07    116.69 o 
   4  10   2     2596.33     2561.25    108.15 o 
   5  10   2      438.03      406.05     96.99 o 
   1   1   3    19289.32    19559.03    561.36 o 
   2   1   3    40393.38    37436.18   1525.03 o 
   3   1   3    24646.47    21751.55   1033.42 o 
   4   1   3     2746.86     2408.76     82.64 o 
   5   1   3     4433.27     3376.14    135.86 o 
   6   1   3    10551.53     8908.86    344.04 o 
   7   1   3     4202.31     3858.14    143.63 o 
   8   1   3      217.67      237.04     44.85 o 
   9   1   3     8204.59     7246.90    272.29 o 
  10   1   3    11720.75    10651.00    403.78 o 
  11   1   3     2771.74     2639.64    119.40 o 
  12   1   3      196.80      260.95     53.19 o 
  13   1   3     2397.48     2450.59    152.42 o 
  14   1   3     2089.79     2252.38    143.67 o 
  15   1   3      863.79      966.55     94.13 o 
   0   2   3   120661.41   134006.69   6316.92 o 
   1   2   3    88472.99    91393.05   3234.95 o 
   2   2   3    12423.23    11849.56    481.00 o 
   3   2   3      714.31      755.96     40.81 o 
   4   2   3     5237.69     4077.28    180.21 o 
   5   2   3       72.60       56.03     34.78 o 
   6   2   3    19738.04    17692.90    952.68 o 
   7   2   3    59256.89    54952.79   2564.75 o 
   8   2   3    61511.13    55546.83   2498.22 o 
   9   2   3    35606.16    32234.99   1316.57 o 
  10   2   3     1787.56     1596.14     70.96 o 
  11   2   3      456.76      425.61     40.14 o 
  12   2   3     1374.96     1556.06     82.37 o 
  13   2   3      155.10      151.51     48.78 o 
  14   2   3     8874.15     9361.53    439.52 o 
  15   2   3    17844.21    19307.93    909.69 o 
   1   3   3     4514.14     4276.34    188.38 o 
   2   3   3     1273.96      982.45     67.70 o 
   3   3   3       49.51      118.94     35.10 o 
   4   3   3     2744.03     2826.17    144.26 o 
   5   3   3    15062.09    13371.58    643.73 o 
   6   3   3     7810.53     6691.15    313.97 o 
   7   3   3     3463.38     3205.56    178.58 o 
   8   3   3      574.65      569.54     42.25 o 
   9   3   3     7138.54     6779.08    312.57 o 
  10   3   3     2941.39     2971.96    107.15 o 
  11   3   3       35.54       43.03     50.87 o 
  12   3   3     1279.61     1321.63     67.92 o 
  13   3   3     7968.06     7919.06    324.84 o 
  14   3   3     3236.51     3314.83    150.97 o 
  15   3   3      293.17      245.11     64.12 o 
   0   4   3     2377.68     2420.85    214.93 o 
   1   4   3      221.58      230.16     61.69 o 
   2   4   3      549.42      528.26     56.55 o 
   3   4   3       41.22       27.15     49.66 o 
   4   4   3     3406.89     3514.97    174.45 o 
   5   4   3       45.07       83.11     47.07 o 
   6   4   3      206.65      221.38     45.32 o 
   7   4   3       55.85      101.80     44.12 o 
   8   4   3      651.90      651.20     52.10 o 
   9   4   3        3.37       -8.29     41.87 o 
  10   4   3       31.19        1.26     40.99 o 
  11   4   3      108.69      143.67     54.34 o 
  12   4   3     1035.12     1125.95     90.52 o 
  13   4   3       18.01        3.88     51.71 o 
  14   4   3       56.16       58.64     65.17 o 
   1   5   3     3823.38     4200.55    179.00 o 
   2   5   3    14087.39    14563.76    336.97 o 
   3   5   3     1246.50     1197.56     66.94 o 
   4   5   3     1285.21     1168.32     58.36 o 
   5   5   3    11116.65    10022.99    483.48 o 
   6   5   3    18285.11    15817.19    785.04 o 
   7   5   3     3492.70     3030.00    189.10 o 
   8   5   3      298.77      302.54     39.94 o 
   9   5   3     3386.42     3104.74    156.64 o 
  10   5   3     7688.87     7283.13    355.29 o 
  11   5   3      339.64      258.89     54.79 o 
  12   5   3      687.89      742.63     49.85 o 
  13   5   3     4399.54     4753.46    144.06 o 
   0   6   3    55838.08    60280.43   5931.54 o 
   1   6   3    40522.41    43071.44   2373.38 o 
   2   6   3     7916.78     8539.37    334.75 o 
   3   6   3       57.24      121.43     49.67 o 
   4   6   3     1265.48     1173.65     56.37 o 
   5   6   3      287.10      324.83     42.94 o 
   6   6   3     9138.08     8167.55    320.04 o 
   7   6   3    30231.07    27771.89   1425.04 o 
   8   6   3    28774.79    27521.13   1345.79 o 
   9   6   3    15739.39    14824.65    766.13 o 
  10   6   3     1204.44     1168.84     56.96 o 
  11   6   3      333.73      389.05     52.66 o 
  12   6   3      530.59      541.80     66.30 o 
   1   7   3    12199.63    12535.80    638.99 o 
   2   7   3    23226.36    23233.12   1131.07 o 
   3   7   3    21007.88    21079.71   1014.82 o 
   4   7   3      375.67      355.15     48.62 o 
   5   7   3    11334.25    10913.60    427.97 o 
   6   7   3    10333.34     9952.95    420.54 o 
   7   7   3     4551.79     4429.92    219.90 o 
   8   7   3        4.21       37.95     47.96 o 
   9   7   3     6283.23     5852.11    291.36 o 
  10   7   3     9228.96     7924.81    269.58 o 
  11   7   3     5188.54     4766.07    208.98 o 
   0   8   3      908.35      981.43    153.17 o 
   1   8   3      249.17      265.44     75.13 o 
   2   8   3      361.32      383.15     81.93 o 
   3   8   3       31.47        4.41     74.47 o 
   4   8   3      253.91      227.70     81.88 o 
   5   8   3        1.60       14.82     63.35 o 
   6   8   3       10.37      -25.04     62.45 o 
   7   8   3      154.51      146.27     57.60 o 
   8   8   3     1218.94     1104.90     61.59 o 
   9   8   3        1.40       27.30     61.85 o 
  10   8   3      217.41      171.53     65.12 o 
   1   9   3      556.67      510.25     80.47 o 
   2   9   3     4817.68     4963.60    256.74 o 
   3   9   3     1071.10      996.10     78.81 o 
   4   9   3       65.52       21.47     77.94 o 
   5   9   3      172.29      178.87     96.50 o 
   6   9   3     2011.17     2120.94     78.81 o 
   7   9   3       14.85        1.74     68.51 o 
   8   9   3       91.57       93.29     79.19 o 
   0  10   3    16928.25    16860.02   3718.02 o 
   1  10   3    17342.54    16696.34   1191.68 o 
   2  10   3     2298.70     2188.47    193.27 o 
   3  10   3      981.21     1047.67    142.63 o 
   4  10   3     1589.93     1663.57    130.05 o 
   0   0   4    66979.02    78678.02   2050.47 o 
   1   0   4        8.74       34.71     67.68 o 
   2   0   4   103157.39   115241.13   6229.42 o 
   3   0   4      273.06      200.75     52.35 o 
   4   0   4    33488.86    29756.91   2058.17 o 
   5   0   4       94.79      123.99     45.65 o 
   6   0   4    26328.11    26678.05   2002.56 o 
   7   0   4        4.68       59.44     64.82 o 
   8   0   4    21104.88    20745.26    808.72 o 
   9   0   4       12.68       -3.42     54.27 o 
  10   0   4    99084.98    97280.98   3980.06 o 
  11   0   4      116.88      202.49     68.46 o 
  12   0   4    62457.96    66647.31   1880.59 o 
  13   0   4       68.56       -0.23     67.16 o 
  14   0   4     4351.89     4694.29    402.22 o 
  15   0   4        2.59      -44.23     86.62 o 
   1   1   4      111.44      144.32     37.72 o 
   2   1   4     3382.47     3831.97    126.76 o 
   3   1   4       88.20      115.41     36.26 o 
   4   1   4       30.51       38.23     34.70 o 
   5   1   4       62.67       58.09     37.28 o 
   6   1   4     1363.88     1359.11     55.76 o 
   7   1   4       42.04       55.70     43.88 o 
   8   1   4       72.55      101.85     40.16 o 
   9   1   4      225.31      224.70     43.55 o 
  10   1   4      398.21      344.10     40.51 o 
  11   1   4        5.14      -35.94     41.35 o 
  12   1   4       20.13       97.57     50.00 o 
  13   1   4       10.48       15.68     50.13 o 
  14   1   4      223.04      192.61     48.64 o 
  15   1   4      119.60      128.78     63.08 o 
   0   2   4    33603.95    46271.28    793.03 o 
   1   2   4       26.12       45.91     40.73 o 
   2   2   4     2151.77     2530.72     75.03 o 
   3   2   4        0.04       56.86     36.97 o 
   4   2   4        1.38      130.71     35.81 o 
   5   2   4        0.12       14.16     42.49 o 
   6   2   4     1243.56     1202.01     53.82 o 
   7   2   4        0.67       36.40     41.98 o 
   8   2   4     2335.87     2274.56     97.34 o 
   9   2   4        0.13      -29.80     39.90 o 
  10   2   4     1905.45     1846.35     91.74 o 
  11   2   4        3.97      -37.66     37.66 o 
  12   2   4     3804.06     4376.95    180.91 o 
  13   2   4        1.30      -40.49     48.06 o 
  14   2   4      485.98      503.63     60.49 o 
  15   2   4        0.66       67.87     58.37 o 
   1   3   4      178.90      174.14     41.35 o 
   2   3   4     1631.76     1738.19     77.27 o 
   3   3   4        9.28       -6.39     45.21 o 
   4   3   4        3.59       19.93     44.45 o 
   5   3   4      162.91      159.33     43.28 o 
   6   3   4     1278.54     1250.16     92.68 o 
   7   3   4      497.35      432.27     46.77 o 
   8   3   4       77.17       95.83     42.64 o 
   9   3   4       12.66       33.14     42.57 o 
  10   3   4      294.14      316.61     41.77 o 
  11   3   4       63.21       25.39     50.35 o 
  12   3   4       15.10       27.69     48.30 o 
  13   3   4       86.09      107.66     50.60 o 
  14   3   4      228.60      229.93     62.91 o 
   0   4   4    31668.00    36489.60   1104.29 o 
   1   4   4       14.28       40.52     54.70 o 
   2   4   4    13680.50    15910.12    824.73 o 
   3   4   4      274.69      316.84     43.55 o 
   4   4   4   516678.03   439301.59  46956.56 o 
   5   4   4      172.81      175.85     42.08 o 
   6   4   4     5300.17     5323.16    269.79 o 
   7   4   4        3.17        8.89     39.68 o 
   8   4   4    24526.74    24115.80   1099.71 o 
   9   4   4        7.81       25.10     43.50 o 
  10   4   4     3418.97     3625.16    143.80 o 
  11   4   4      100.52      123.49     49.15 o 
  12   4   4   107514.21   110225.19   4608.17 o 
  13   4   4       38.20       -4.62     65.54 o 
  14   4   4       24.72       17.76     60.90 o 
   1   5   4      363.40      416.62     71.61 o 
   2   5   4      902.77      930.89     62.32 o 
   3   5   4        1.53       49.68     52.76 o 
   4   5   4        3.82       51.78     47.76 o 
   5   5   4      495.10      432.38     46.78 o 
   6   5   4      585.69      620.14     51.52 o 
   7   5   4        0.06       68.46     43.64 o 
   8   5   4       35.65       67.21     42.37 o 
   9   5   4      961.48      964.90     60.75 o 
  10   5   4      258.84      348.44     52.42 o 
  11   5   4        7.68       27.90     56.12 o 
  12   5   4        7.96       21.71     47.36 o 
  13   5   4      357.03      276.19     62.53 o 
   0   6   4     4986.58     5653.40    331.04 o 
   1   6   4        0.04       -1.01     68.99 o 
   2   6   4     1662.31     1816.77     91.71 o 
   3   6   4        0.46        1.89     59.99 o 
   4   6   4     2183.98     2207.70     81.00 o 
   5   6   4        7.01      -22.36     48.84 o 
   6   6   4     2107.32     2078.71     93.94 o 
   7   6   4        0.25       22.68     45.45 o 
   8   6   4     1285.56     1553.39     88.47 o 
   9   6   4        0.91       40.92     51.63 o 
  10   6   4      905.16      953.50     54.48 o 
  11   6   4        1.67       26.83     50.56 o 
  12   6   4     5311.26     5399.12    311.64 o 
   1   7   4      851.32      881.48     70.41 o 
   2   7   4      291.87      290.57     74.13 o 
   3   7   4     1908.01     1890.13     84.87 o 
   4   7   4        5.54       97.12     57.49 o 
   5   7   4      867.56      861.54     60.27 o 
   6   7   4      280.49      242.69     57.94 o 
   7   7   4      743.65      652.53     61.06 o 
   8   7   4       11.69       75.12     53.46 o 
   9   7   4      151.67      112.04     50.21 o 
  10   7   4      118.30      131.62     58.13 o 
  11   7   4      578.10      548.38     57.82 o 
   0   8   4    17132.69    19926.20   1615.67 o 
   1   8   4        7.22       -3.05     73.42 o 
   2   8   4    15113.03    17667.05    983.44 o 
   3   8   4      129.78      188.46     74.89 o 
   4   8   4    51372.18    55596.13   2753.15 o 
   5   8   4      124.32      129.99     69.65 o 
   6   8   4     3868.28     3909.03    123.33 o 
   7   8   4        1.38       56.85     58.30 o 
   8   8   4     8050.55     9473.73    376.72 o 
   9   8   4        2.10       -6.74     62.45 o 
   1   9   4      571.25      595.79    101.27 o 
   2   9   4       92.88      133.41     72.56 o 
   3   9   4      732.07      646.99     77.62 o 
   4   9   4        0.54       24.53     67.22 o 
   5   9   4      401.27      423.48     87.36 o 
   6   9   4       76.94       85.09    106.07 o 
   7   9   4       60.08       63.04     71.36 o 
   0  10   4     1689.89     1726.07    326.10 o 
   1  10   4       14.63       12.52     92.15 o 
   2  10   4     1238.47     1270.22     94.38 o 
   3  10   4       15.53       -1.04     85.56 o 
   4  10   4      955.43      928.81    144.06 o 
   1   1   5    16736.34    17061.59    265.88 o 
   2   1   5    39426.92    39181.27   1185.15 o 
   3   1   5    19091.23    17421.89    664.36 o 
   4   1   5     1560.61     1607.69     67.75 o 
   5   1   5     4098.24     3942.88    150.57 o 
   6   1   5    11345.22    10876.94    485.72 o 
   7   1   5     3965.90     3766.87    158.09 o 
   8   1   5      269.63      225.78     44.89 o 
   9   1   5     6419.87     5990.29    217.15 o 
  10   1   5    12759.89    11565.15    441.10 o 
  11   1   5     2440.37     2433.42    114.85 o 
  12   1   5      122.21      163.46     51.66 o 
  13   1   5     2150.45     2226.50     81.12 o 
  14   1   5     2561.36     2794.62    184.98 o 
  15   1   5      705.16      519.62     73.43 o 
   0   2   5   114969.03   124997.63   2433.29 o 
   1   2   5    59477.61    60952.91   1362.09 o 
   2   2   5    13467.92    14450.19    484.61 o 
   3   2   5      452.70      418.70     40.54 o 
   4   2   5     4280.90     3864.61    165.82 o 
   5   2   5       62.19       78.62     46.35 o 
   6   2   5    20036.78    18632.38    812.82 o 
   7   2   5    42662.95    39556.14   1603.93 o 
   8   2   5    62145.76    58173.00   2763.22 o 
   9   2   5    24718.84    23510.04    934.44 o 
  10   2   5     2014.92     1875.46     74.70 o 
  11   2   5      315.95      306.68     48.37 o 
  12   2   5     1054.53     1101.63     52.31 o 
  13   2   5      105.39       83.82     49.98 o 
  14   2   5     9648.62     9959.63    485.08 o 
   1   3   5     5741.90     6250.66    134.38 o 
   2   3   5     4404.15     4598.28    163.71 o 
   3   3   5      299.24      278.12     49.64 o 
   4   3   5     2677.50     2571.96    120.01 o 
   5   3   5    13598.35    13516.24    580.13 o 
   6   3   5    11130.82    10063.88    393.50 o 
   7   3   5     3790.58     3425.24    166.09 o 
   8   3   5      650.25      621.49     46.87 o 
   9   3   5     7330.96     6937.95    267.66 o 
  10   3   5     4418.58     4320.88    197.25 o 
  11   3   5       90.63      173.47     50.05 o 
  12   3   5     1376.99     1416.63     56.93 o 
  13   3   5     7444.19     7532.64    367.01 o 
  14   3   5     4093.64     4223.26    243.71 o 
   0   4   5     2259.65     2254.03    165.74 o 
   1   4   5        1.13       22.71     59.18 o 
   2   4   5      393.33      417.83     52.53 o 
   3   4   5      195.38      232.04     47.80 o 
   4   4   5     2931.27     2950.19    176.01 o 
   5   4   5      260.76      244.80     45.10 o 
   6   4   5      204.21      168.71     45.52 o 
   7   4   5        7.33       41.34     40.63 o 
   8   4   5      482.00      479.36     44.44 o 
   9   4   5       61.97       50.79     42.30 o 
  10   4   5       20.71       58.15     49.91 o 
  11   4   5        7.06       24.80     49.88 o 
  12   4   5      933.79      899.99     65.36 o 
  13   4   5        2.02        1.77     60.27 o 
  14   4   5       78.65       96.69     89.35 o 
   1   5   5     1651.92     1738.42     69.11 o 
   2   5   5     9132.75     9587.77    324.01 o 
   3   5   5      220.91      245.25     50.91 o 
   4   5   5      998.24      987.70     54.11 o 
   5   5   5     6230.56     5829.75    346.37 o 
   6   5   5    12533.16    11716.32    653.99 o 
   7   5   5     1676.14     1594.25     57.35 o 
   8   5   5      103.19      152.11     46.62 o 
   9   5   5     1897.74     1774.12     94.21 o 
  10   5   5     5817.65     5614.07    325.98 o 
  11   5   5      105.86       51.78     56.16 o 
  12   5   5      557.53      537.48     66.43 o 
  13   5   5     2814.21     2555.43    129.04 o 
   0   6   5    57000.87    59249.13   3940.36 o 
   1   6   5    33488.31    36426.80   1732.97 o 
   2   6   5     8764.43     9802.56    310.22 o 
   3   6   5       79.17      124.71     54.03 o 
   4   6   5     1212.00     1181.36     57.49 o 
   5   6   5        8.29       34.83     41.57 o 
   6   6   5     9654.94     8972.88    523.60 o 
   7   6   5    25184.79    24337.04   1269.89 o 
   8   6   5    30194.26    28333.53   1931.96 o 
   9   6   5    13717.35    12628.21    773.37 o 
  10   6   5     1689.05     1521.16     92.21 o 
  11   6   5      551.46      573.06     61.04 o 
  12   6   5      445.66      412.50     61.72 o 
   1   7   5     7251.31     7551.71    353.01 o 
   2   7   5    16737.88    16973.94    767.36 o 
   3   7   5    14272.96    14717.87    770.21 o 
   4   7   5      398.19      418.40     72.58 o 
   5   7   5     7322.55     7512.29    326.78 o 
   6   7   5     7472.95     7531.49    360.34 o 
   7   7   5     2743.68     2677.73    166.91 o 
   8   7   5        1.92       45.81     53.17 o 
   9   7   5     3785.92     3535.24    192.11 o 
  10   7   5     7103.26     6634.04    374.20 o 
  11   7   5     3490.58     2968.55    347.31 o 
   0   8   5      902.20     1213.76    142.73 o 
   1   8   5       41.40       62.14     74.13 o 
   2   8   5      313.54      336.98     70.81 o 
   3   8   5        0.64      -12.10     80.26 o 
   4   8   5      256.88      254.24     79.75 o 
   5   8   5        7.37       15.09     71.43 o 
   6   8   5        2.84       36.89     56.09 o 
   7   8   5       52.93       93.65     62.29 o 
   8   8   5     1169.40     1130.94     82.07 o 
   9   8   5       35.41       28.99     64.42 o 
   1   9   5     1024.55      971.80     79.49 o 
   2   9   5     7318.21     7149.19    424.33 o 
   3   9   5     1500.64     1447.91     85.74 o 
   4   9   5       37.52       55.86     86.36 o 
   5   9   5      476.83      522.03     94.85 o 
   6   9   5     3787.48     3894.99    233.20 o 
   7   9   5      124.14      171.28     98.53 o 
   0  10   5    17928.38    17347.30   1687.32 o 
   1  10   5    12355.76    10946.24    472.82 o 
   2  10   5     2509.66     2170.48    141.92 o 
   3  10   5      540.48      657.14    172.93 o 
   0   0   6      208.11      211.13     71.56 o 
   1   0   6     9626.65    10786.50    211.09 o 
   2   0   6      250.49      372.03     50.60 o 
   3   0   6    43998.14    50218.93   2998.82 o 
   4   0   6      215.87      239.18     69.05 o 
   5   0   6    52472.13    57045.89   3710.55 o 
   6   0   6       55.70       50.81     61.66 o 
   7   0   6    22327.70    24890.18   1802.08 o 
   8   0   6      199.41      156.63     64.92 o 
   9   0   6     4580.22     4593.87    282.41 o 
  10   0   6      565.31      618.10     79.30 o 
  11   0   6     6893.38     7291.16    231.52 o 
  12   0   6       58.16       47.04     66.63 o 
  13   0   6    11684.96    12681.44    491.55 o 
  14   0   6       30.99       45.24     84.75 o 
   1   1   6    10269.56    10644.40    162.78 o 
   2   1   6       75.96       94.53     37.83 o 
   3   1   6    27197.43    30106.10   1030.38 o 
   4   1   6       17.12       16.41     44.04 o 
   5   1   6    35023.18    36358.30   1560.75 o 
   6   1   6      136.15      123.79     44.92 o 
   7   1   6     4804.95     4737.06    181.85 o 
   8   1   6       16.64       57.79     45.14 o 
   9   1   6    10601.98    10927.98    360.78 o 
  10   1   6        0.74        3.03     38.14 o 
  11   1   6     6739.15     7353.36    249.31 o 
  12   1   6       41.64       26.56     47.72 o 
  13   1   6    13593.33    14812.15    418.49 o 
  14   1   6       65.82       49.56     60.32 o 
   0   2   6      374.35      427.26     72.67 o 
   1   2   6      406.64      440.93     49.19 o 
   2   2   6        8.90      206.12     46.96 o 
   3   2   6        0.78       27.37     47.89 o 
   4   2   6      274.25      298.11     48.69 o 
   5   2   6      420.68      343.64     44.85 o 
   6   2   6        1.30       33.67     44.73 o 
   7   2   6      118.16      129.10     44.37 o 
   8   2   6      297.08      255.46     42.02 o 
   9   2   6       24.97       46.82     41.75 o 
  10   2   6       13.45       55.37     40.22 o 
  11   2   6      395.80      444.89     53.12 o 
  12   2   6       63.74      103.55     49.92 o 
  13   2   6       16.58       98.49     53.07 o 
  14   2   6        2.89       18.21     64.98 o 
   1   3   6    82047.41    98378.45   1590.36 o 
   2   3   6      436.73      481.48     48.58 o 
   3   3   6    10059.15    12015.08    472.60 o 
   4   3   6        0.65       -1.27     47.91 o 
   5   3   6    19542.14    20978.85    923.45 o 
   6   3   6      429.81      392.67     43.77 o 
   7   3   6    40280.07    41139.66   1530.10 o 
   8   3   6       73.75      120.91     39.95 o 
   9   3   6    40003.79    40422.09   1786.83 o 
  10   3   6       22.30       41.53     50.97 o 
  11   3   6     2581.48     2993.07     99.44 o 
  12   3   6        3.44       20.29     51.48 o 
  13   3   6     9350.25    10537.42    339.60 o 
  14   3   6       97.61       11.94     58.87 o 
   0   4   6      282.80      352.63     77.19 o 
   1   4   6    40108.16    48527.85   1596.23 o 
   2   4   6      231.98      313.68     54.91 o 
   3   4   6    14021.10    16058.82    629.81 o 
   4   4   6       36.77       39.11     44.96 o 
   5   4   6     5924.92     6298.85    337.94 o 
   6   4   6       26.74       74.23     45.54 o 
   7   4   6    12303.44    13123.86    587.87 o 
   8   4   6      118.06      118.84     41.24 o 
   9   4   6    20491.12    22304.73   1082.52 o 
  10   4   6      401.16      426.21     51.91 o 
  11   4   6    11757.33    12495.57    570.51 o 
  12   4   6        0.50       20.51     51.53 o 
  13   4   6     3946.92     3788.72    180.68 o 
   1   5   6    41623.83    47370.54   3287.99 o 
   2   5   6       82.37       93.62     51.33 o 
   3   5   6    31331.22    34156.52   1920.24 o 
   4   5   6       29.21       38.63     52.51 o 
   5   5   6    29643.22    30697.04   1678.10 o 
   6   5   6      194.78      163.64     42.03 o 
   7   5   6    14726.86    15831.43    773.21 o 
   8   5   6       10.83       22.82     52.84 o 
   9   5   6    29255.69    31371.96   1456.22 o 
  10   5   6       57.12       54.61     48.91 o 
  11   5   6     8576.42     8957.78    381.19 o 
  12   5   6       52.46       76.27     64.65 o 
   0   6   6     2040.80     2147.75    177.87 o 
   1   6   6      334.53      356.61     60.49 o 
   2   6   6       20.30       25.38     58.57 o 
   3   6   6       57.76       83.24     53.24 o 
   4   6   6     1167.68     1174.91     84.87 o 
   5   6   6      649.40      709.15     54.36 o 
   6   6   6        8.21        5.35     56.71 o 
   7   6   6       30.69      101.00     59.56 o 
   8   6   6      928.96      999.71     67.04 o 
   9   6   6       33.33       66.07     53.83 o 
  10   6   6      199.67      137.99     59.19 o 
  11   6   6      117.58      120.23     62.55 o 
   1   7   6     1393.06     1589.15    106.26 o 
   2   7   6      163.45      257.84     82.27 o 
   3   7   6    19577.09    23367.15    897.86 o 
   4   7   6       49.00       78.22     81.35 o 
   5   7   6    15395.35    17435.30    706.97 o 
   6   7   6       32.99       76.10     54.85 o 
   7   7   6       93.79       98.65     48.37 o 
   8   7   6       60.87       22.08     55.12 o 
   9   7   6     2815.69     2855.09    196.11 o 
  10   7   6       23.36       68.68     59.86 o 
   0   8   6       44.82      123.25     96.03 o 
   1   8   6     6179.77     6965.00    321.63 o 
   2   8   6       97.20      130.27     68.33 o 
   3   8   6     9248.11    10020.23    431.46 o 
   4   8   6        0.80        4.74     72.34 o 
   5   8   6    11378.07    12182.68    505.89 o 
   6   8   6        9.04       68.17     65.23 o 
   7   8   6     8570.60     8507.86    404.28 o 
   8   8   6      116.75      111.94     75.40 o 
   1   9   6    10608.47    11424.65    636.14 o 
   2   9   6       20.19      191.45     79.51 o 
   3   9   6     6734.22     7007.16    385.10 o 
   4   9   6        0.04       28.39     85.86 o 
   5   9   6    13170.46    14190.31    731.72 o 
   6   9   6       26.37       80.18     79.59 o 
   1   1   7     7560.24     8088.12    118.59 o 
   2   1   7    11030.32    11892.24    292.26 o 
   3   1   7     5383.09     5603.95    179.04 o 
   4   1   7       61.16       36.93     45.60 o 
   5   1   7     4015.94     4232.32    202.62 o 
   6   1   7     5059.63     4842.69    273.35 o 
   7   1   7      200.00      222.18     45.86 o 
   8   1   7     2486.71     2330.25     93.61 o 
   9   1   7    13243.58    12805.62    568.61 o 
  10   1   7     8743.08     8523.75    313.90 o 
  11   1   7     1428.06     1477.43     53.06 o 
  12   1   7      533.94      516.96     49.67 o 
  13   1   7     4353.78     4524.05    146.60 o 
  14   1   7     4160.04     4077.30    192.58 o 
   0   2   7     3995.47     4451.45    106.26 o 
   1   2   7       31.67       58.79     43.85 o 
   2   2   7    13099.89    14339.31    323.93 o 
   3   2   7    62609.71    66176.98   2088.55 o 
   4   2   7    61028.16    62462.00   2247.51 o 
   5   2   7    44347.38    44970.52   2046.99 o 
   6   2   7     4048.64     4335.24    192.08 o 
   7   2   7      258.40      196.68     44.45 o 
   8   2   7     2186.96     1988.41     77.97 o 
   9   2   7       61.10       81.27     44.68 o 
  10   2   7     9506.07     9291.66    329.58 o 
  11   2   7    27191.79    26871.72   1032.48 o 
  12   2   7    20495.65    19982.30    840.83 o 
  13   2   7    12494.60    12191.22    393.57 o 
  14   2   7      277.76      255.47     65.78 o 
   1   3   7    18962.61    20565.14    288.18 o 
   2   3   7    22370.57    23163.35    437.65 o 
   3   3   7    12459.69    12901.21    454.26 o 
   4   3   7       47.30       88.67     45.59 o 
   5   3   7    16431.40    16801.38    685.67 o 
   6   3   7    22271.27    21443.66    859.76 o 
   7   3   7    14943.35    14220.98    533.74 o 
   8   3   7      893.95      847.66     49.65 o 
   9   3   7     5526.30     5618.26    283.23 o 
  10   3   7     4604.60     4580.29    184.17 o 
  11   3   7     2855.42     2671.41    104.89 o 
  12   3   7       28.31      -22.80     54.56 o 
  13   3   7     3552.12     3643.59    246.01 o 
   0   4   7      124.02       87.92     69.05 o 
   1   4   7       75.28       51.20     50.49 o 
   2   4   7      129.95      151.48     43.35 o 
   3   4   7       85.85      129.67     50.64 o 
   4   4   7      838.75      853.22     46.42 o 
   5   4   7        1.32       29.82     43.85 o 
   6   4   7      319.68      248.89     44.42 o 
   7   4   7       51.67       78.40     46.97 o 
   8   4   7       59.57       76.84     51.09 o 
   9   4   7       12.98       46.19     52.20 o 
  10   4   7       43.50       76.86     53.51 o 
  11   4   7        0.53       15.30     48.17 o 
  12   4   7      571.75      534.58     68.25 o 
  13   4   7       13.90      -33.34     63.24 o 
   1   5   7     2033.22     1974.85     81.84 o 
   2   5   7     6747.44     6796.25    272.42 o 
   3   5   7     1364.68     1378.29     71.43 o 
   4   5   7       43.68       41.34     48.24 o 
   5   5   7     3404.82     3073.11    149.40 o 
   6   5   7     8391.76     7929.41    406.64 o 
   7   5   7     2405.60     2359.86    113.27 o 
   8   5   7      315.23      369.61     55.74 o 
   9   5   7      471.35      510.55     51.30 o 
  10   5   7     1335.96     1326.56    100.14 o 
  11   5   7      167.64      206.51     61.06 o 
  12   5   7      106.94       76.74     58.43 o 
   0   6   7     2671.95     2604.35    103.76 o 
   1   6   7      774.97      700.04     61.11 o 
   2   6   7     6005.36     6506.38    238.19 o 
   3   6   7    33392.78    34805.91   1414.68 o 
   4   6   7    31463.20    31872.85   1610.95 o 
   5   6   7    28696.45    28946.44   1719.02 o 
   6   6   7     2023.79     1988.16     88.94 o 
   7   6   7      373.48      417.99     56.67 o 
   8   6   7     1222.82     1246.31     82.77 o 
   9   6   7       11.64       -4.40     59.44 o 
  10   6   7     6545.26     6679.58    308.82 o 
  11   6   7    19178.04    17477.32    963.68 o 
   1   7   7     1434.85     1444.01     76.46 o 
   2   7   7      958.11      983.96     74.65 o 
   3   7   7     2849.91     2937.51    128.37 o 
   4   7   7       83.66      114.79     80.04 o 
   5   7   7     3552.43     3508.05    168.31 o 
   6   7   7      447.44      413.71     61.95 o 
   7   7   7       98.52      152.83     62.25 o 
   8   7   7      799.15      706.59     61.19 o 
   9   7   7     4978.86     4407.50    323.88 o 
   0   8   7     2209.79     2695.52    224.81 o 
   1   8   7      191.85      203.11     73.97 o 
   2   8   7      214.28      234.60     86.60 o 
   3   8   7       97.28       50.41     69.11 o 
   4   8   7     1585.41     1505.81    113.06 o 
   5   8   7       14.01       -5.97     78.10 o 
   6   8   7       95.44       79.61     75.70 o 
   7   8   7        8.44      -46.33     68.30 o 
   8   8   7     1595.12     1365.47    134.88 o 
   1   9   7     1528.06     1610.25     94.70 o 
   2   9   7     7471.68     7591.43    320.92 o 
   3   9   7     1801.91     1855.36    126.25 o 
   4   9   7       31.31      -33.36     82.06 o 
   5   9   7     1274.77     1160.64     90.57 o 
   1   0   8     1178.74     1278.81     78.38 o 
   2   0   8    11710.72    13902.11    423.61 o 
   3   0   8        3.50       31.93     63.74 o 
   4   0   8    18003.74    20190.37    986.30 o 
   5   0   8       10.81       30.07     57.33 o 
   6   0   8     3904.86     4611.07    312.36 o 
   7   0   8      701.64      642.75     65.25 o 
   8   0   8   227891.97   232158.34  17674.87 o 
   9   0   8      379.04      410.34     58.02 o 
  10   0   8      360.69      374.43     69.70 o 
  11   0   8       15.25      -20.27     77.23 o 
  12   0   8     9549.01    10294.49    650.40 o 
  13   0   8        7.72       48.47     90.76 o 
   1   1   8        0.80       18.46     46.92 o 
   2   1   8     2564.56     2890.80     55.28 o 
   3   1   8       25.70       51.03     46.88 o 
   4   1   8       51.35       48.52     44.32 o 
   5   1   8      100.88       87.45     43.91 o 
   6   1   8     1303.91     1350.08     64.19 o 
   7   1   8       39.52       39.72     42.23 o 
   8   1   8       22.75       66.81     50.11 o 
   9   1   8       25.66       16.35     49.28 o 
  10   1   8      875.12      813.65     53.85 o 
  11   1   8      171.25      134.00     50.48 o 
  12   1   8      106.79       85.82     48.81 o 
  13   1   8      192.97       61.37     63.35 o 
   0   2   8     1211.89     1437.51     77.45 o 
   1   2   8        1.74      -15.10     47.50 o 
   2   2   8     2861.81     3366.02     61.74 o 
   3   2   8        4.98       30.12     44.05 o 
   4   2   8     3706.12     4218.31    130.49 o 
   5   2   8       16.32       18.30     40.56 o 
   6   2   8      148.91      167.95     43.44 o 
   7   2   8        3.58       47.47     47.33 o 
   8   2   8     1362.50     1477.12     46.80 o 
   9   2   8        0.78        3.78     55.19 o 
  10   2   8       36.14       48.74     54.78 o 
  11   2   8        4.09       17.98     48.25 o 
  12   2   8      261.14      205.44     50.13 o 
  13   2   8        1.03       64.77     59.65 o 
   1   3   8      313.77      314.14     46.24 o 
   2   3   8     1654.32     1709.35     53.04 o 
   3   3   8      233.04      241.95     43.64 o 
   4   3   8       55.67      117.99     44.78 o 
   5   3   8       21.70        7.29     43.32 o 
   6   3   8      705.13      700.25     46.13 o 
   7   3   8      333.62      309.83     43.03 o 
   8   3   8       19.00       46.38     46.47 o 
   9   3   8       45.82       84.80     57.95 o 
  10   3   8      676.41      702.34     57.18 o 
  11   3   8      242.71      209.97     50.51 o 
  12   3   8       98.11       91.73     62.77 o 
  13   3   8       15.37       46.14     61.96 o 
   0   4   8    53668.66    60281.81   2398.35 o 
   1   4   8      580.04      576.37     52.13 o 
   2   4   8    17019.46    20057.53    515.43 o 
   3   4   8        0.60       -0.34     46.86 o 
   4   4   8    29795.18    32536.57   1105.42 o 
   5   4   8        0.70       -6.67     44.24 o 
   6   4   8    49454.53    52903.66   2345.47 o 
   7   4   8      504.51      468.27     56.37 o 
   8   4   8    62744.57    65908.47   2670.68 o 
   9   4   8      334.02      365.09     51.15 o 
  10   4   8     4603.73     4726.64    222.56 o 
  11   4   8        3.41      -26.04     56.41 o 
  12   4   8     7602.61     9208.35    472.24 o 
   1   5   8      491.84      476.27     50.17 o 
   2   5   8      703.92      674.99     49.89 o 
   3   5   8      117.62      142.07     44.03 o 
   4   5   8       28.55       74.50     45.32 o 
   5   5   8      470.21      433.39     47.20 o 
   6   5   8      467.55      471.34     56.63 o 
   7   5   8      311.46      365.84     52.70 o 
   8   5   8        1.08       76.65     52.21 o 
   9   5   8      148.32      190.98     49.25 o 
  10   5   8      331.59      268.53     64.68 o 
  11   5   8       27.10      -10.91     62.83 o 
   0   6   8     3046.95     2968.41    101.29 o 
   1   6   8       33.69       12.95     61.59 o 
   2   6   8     2325.42     2458.88    150.99 o 
   3   6   8       10.06        9.70     59.35 o 
   4   6   8      311.70      363.50     59.14 o 
   5   6   8        9.60      -39.63     60.49 o 
   6   6   8       93.59      128.14     59.11 o 
   7   6   8        4.59        1.27     55.19 o 
   8   6   8       21.27      -10.65     51.46 o 
   9   6   8       22.88       -7.05     60.42 o 
  10   6   8        6.34        5.58     64.74 o 
   1   7   8      160.37      160.25     81.04 o 
   2   7   8      413.14      481.01     98.73 o 
   3   7   8      395.02      353.04     70.94 o 
   4   7   8        3.66      119.42     68.46 o 
   5   7   8      338.33      227.98     65.99 o 
   6   7   8      221.26      199.34     55.65 o 
   7   7   8       17.71       -0.08     68.17 o 
   8   7   8       11.95        3.52     67.12 o 
   9   7   8      462.02      315.83     61.79 o 
   0   8   8   132384.13   136592.38  10692.09 o 
   1   8   8      200.59      201.79     81.04 o 
   2   8   8     6941.01     7224.45    241.76 o 
   3   8   8       18.10       92.58     78.38 o 
   4   8   8     8980.02    10479.39    529.88 o 
   5   8   8       44.09       28.51     84.54 o 
   6   8   8     5707.15     5502.00    267.53 o 
   1   9   8      236.37      262.92    116.03 o 
   2   9   8      326.35      271.33     83.30 o 
   3   9   8      142.73      128.16    115.13 o 
   1   1   9     3911.25     4331.92     81.00 o 
   2   1   9    10440.75    10660.50    191.88 o 
   3   1   9     2473.54     2617.73     83.25 o 
   4   1   9       25.55       80.21     44.63 o 
   5   1   9     2635.42     2599.49     91.51 o 
   6   1   9     4992.66     5091.63    203.79 o 
   7   1   9       60.69       78.68     42.25 o 
   8   1   9     1828.21     1931.42     88.49 o 
   9   1   9     8050.07     8054.11    331.71 o 
  10   1   9     8071.30     8042.44    270.37 o 
  11   1   9      880.46      891.23     62.33 o 
  12   1   9      417.03      400.20     59.90 o 
  13   1   9     2996.32     2663.44    115.78 o 
   0   2   9     2731.65     2821.74     80.00 o 
   1   2   9      129.27      127.70     43.58 o 
   2   2   9    14145.86    15531.02    284.79 o 
   3   2   9    35635.31    38073.10    857.17 o 
   4   2   9    62832.78    65944.67   2377.07 o 
   5   2   9    26814.77    26967.05   1032.72 o 
   6   2   9     5378.84     5278.79    192.35 o 
   7   2   9      585.62      582.58     47.27 o 
   8   2   9     1653.76     1751.23     63.73 o 
   9   2   9        4.35       11.58     52.99 o 
  10   2   9    10825.06    10480.61    491.83 o 
  11   2   9    16711.76    15512.73    599.85 o 
  12   2   9    23002.52    22442.04    675.84 o 
   1   3   9    10297.58    10553.92    232.27 o 
   2   3   9    16383.51    17018.30    323.83 o 
   3   3   9     6215.58     6335.49    147.53 o 
   4   3   9       43.16       75.52     43.75 o 
   5   3   9     8253.86     8231.75    284.58 o 
   6   3   9    17732.46    17609.48    655.57 o 
   7   3   9     8297.31     8498.85    277.32 o 
   8   3   9      764.77      713.51     53.75 o 
   9   3   9     3140.43     3192.41    103.36 o 
  10   3   9     4022.62     4030.57    191.41 o 
  11   3   9     1454.89     1442.43     69.33 o 
  12   3   9       33.68      124.91     59.87 o 
   0   4   9      127.09      119.68     62.25 o 
   1   4   9      129.06      133.91     46.03 o 
   2   4   9      104.34      116.45     43.51 o 
   3   4   9        0.81       11.13     43.03 o 
   4   4   9      772.20      694.23     50.87 o 
   5   4   9       44.16       37.16     44.13 o 
   6   4   9      215.67      229.65     55.21 o 
   7   4   9        1.14       56.13     53.06 o 
   8   4   9       63.94       73.00     50.62 o 
   9   4   9        8.93       18.21     50.09 o 
  10   4   9        9.09       38.09     51.64 o 
  11   4   9        4.91      -16.30     56.28 o 
   1   5   9     2633.58     2621.82    103.94 o 
   2   5   9    10569.12    10611.04    408.51 o 
   3   5   9     1876.20     1769.15     52.15 o 
   4   5   9      164.37      149.98     57.38 o 
   5   5   9     3136.38     3161.08    158.63 o 
   6   5   9    11164.76    10959.03    480.89 o 
   7   5   9     2443.98     2320.98    113.45 o 
   8   5   9      177.75      243.91     48.83 o 
   9   5   9      696.01      601.78     58.62 o 
  10   5   9     3022.93     2970.26     92.65 o 
  11   5   9      287.36      133.40    158.11 o 
   0   6   9     1408.11     1467.38    186.85 o 
   1   6   9      198.91      223.37     60.58 o 
   2   6   9     7176.55     7249.84    449.98 o 
   3   6   9    17173.15    17134.54    934.21 o 
   4   6   9    33991.43    34056.97   1885.69 o 
   5   6   9    14203.69    13555.10    686.07 o 
   6   6   9     2370.11     2239.70    122.79 o 
   7   6   9      121.56      130.86     48.40 o 
   8   6   9      615.19      638.55     66.94 o 
   9   6   9       36.42       54.30     64.75 o 
   1   7   9     2071.61     2265.32    156.18 o 
   2   7   9     4035.16     3612.38     85.78 o 
   3   7   9     3439.71     3449.62    149.76 o 
   4   7   9      101.54      192.02     68.60 o 
   5   7   9     4407.95     4106.27    179.55 o 
   6   7   9     2518.58     2361.80    145.20 o 
   7   7   9       50.86       89.31     64.93 o 
   8   7   9      932.97      812.49     66.08 o 
   0   8   9     1583.49     1849.59    123.70 o 
   1   8   9      556.35      540.20    105.25 o 
   2   8   9      200.58      121.64     82.06 o 
   3   8   9       37.57      122.69     80.26 o 
   4   8   9     1038.57     1090.24    116.24 o 
   5   8   9      117.20      170.12     80.83 o 
   0   0  10      147.15      261.87    100.51 o 
   1   0  10     4027.58     4982.33    151.35 o 
   2   0  10      132.21      146.02     64.87 o 
   3   0  10    29580.91    35019.50   1063.32 o 
   4   0  10      308.80      319.31     69.39 o 
   5   0  10    36656.64    41090.53   2243.59 o 
   6   0  10      631.89      594.30     63.74 o 
   7   0  10     8039.97     9070.52    440.73 o 
   8   0  10       35.63       86.37     74.22 o 
   9   0  10     2699.52     2957.96    164.99 o 
  10   0  10       38.16       70.16     67.90 o 
  11   0  10     6928.60     7399.44    338.04 o 
  12   0  10      189.55       29.70     92.09 o 
   1   1  10    23808.75    27363.41    251.64 o 
   2   1  10      353.74      373.09     45.97 o 
   3   1  10    36653.33    41446.26    970.16 o 
   4   1  10        1.71       -6.17     44.46 o 
   5   1  10    42174.42    47220.59   1425.12 o 
   6   1  10      161.65      173.64     49.20 o 
   7   1  10    11712.15    12947.24    477.14 o 
   8   1  10       43.32       81.36     50.25 o 
   9   1  10    17757.05    19553.39    634.39 o 
  10   1  10      293.18      283.88     58.30 o 
  11   1  10     9880.02    11148.20    355.99 o 
  12   1  10        0.03       37.46     58.72 o 
   0   2  10      130.38       95.51     64.87 o 
   1   2  10       32.43       44.41     46.11 o 
   2   2  10        3.66       30.04     44.52 o 
   3   2  10      313.81      359.25     43.76 o 
   4   2  10       78.47      103.39     46.90 o 
   5   2  10       28.13       47.99     41.32 o 
   6   2  10       53.03       71.48     45.98 o 
   7   2  10      958.72     1064.86     60.05 o 
   8   2  10      143.31      172.13     54.66 o 
   9   2  10        5.18       71.83     55.12 o 
  10   2  10       15.38        0.77     52.27 o 
  11   2  10      572.28      510.31     63.24 o 
  12   2  10       36.23       23.99     58.39 o 
   1   3  10    21860.55    24541.74    446.59 o 
   2   3  10       16.45       56.14     43.91 o 
   3   3  10     1206.27     1317.13     47.82 o 
   4   3  10        4.79      -12.08     44.83 o 
   5   3  10     4336.11     4720.31    160.60 o 
   6   3  10       11.94       24.11     52.59 o 
   7   3  10    12147.58    13433.94    466.22 o 
   8   3  10       50.57       52.61     51.69 o 
   9   3  10    14284.37    15254.94    514.26 o 
  10   3  10       86.43       22.48     61.85 o 
  11   3  10      293.90      140.01     68.99 o 
   0   4  10      203.80      297.13     63.53 o 
   1   4  10    25726.81    29529.62    719.91 o 
   2   4  10      155.29      276.21     49.47 o 
   3   4  10     6720.37     7555.95    166.21 o 
   4   4  10      189.72      207.75     51.12 o 
   5   4  10     3044.73     3416.88    108.79 o 
   6   4  10      500.89      387.16     55.59 o 
   7   4  10    11158.69    11556.36    455.40 o 
   8   4  10      193.72      143.11     51.67 o 
   9   4  10    14104.95    14321.74    450.30 o 
  10   4  10       16.99       30.61     60.72 o 
   1   5  10    13864.70    15262.37    495.11 o 
   2   5  10      239.38      227.30     53.44 o 
   3   5  10    10125.82    10582.70    244.89 o 
   4   5  10       30.60       21.79     58.34 o 
   5   5  10     9990.31    10672.73    452.86 o 
   6   5  10       58.06       38.58     54.96 o 
   7   5  10     4501.44     4430.71    187.80 o 
   8   5  10        9.07       39.30     60.96 o 
   9   5  10    11707.91    12532.49    404.30 o 
  10   5  10       99.99       51.26    111.64 o 
   0   6  10     1666.30     1504.11    114.11 o 
   1   6  10       12.72       39.84     60.95 o 
   2   6  10        9.70       84.37     57.50 o 
   3   6  10        1.43      -20.92     57.50 o 
   4   6  10     1095.00     1084.18     64.40 o 
   5   6  10       70.71       87.78     54.40 o 
   6   6  10        0.33      -22.39     50.81 o 
   7   6  10      274.82      213.14     63.67 o 
   8   6  10      807.68      705.00     68.90 o 
   1   7  10     4412.24     4690.93    109.70 o 
   2   7  10      443.86      392.01     71.00 o 
   3   7  10    19424.92    22457.48    591.21 o 
   4   7  10       43.97      -11.55     76.27 o 
   5   7  10    16252.12    17258.07    725.56 o 
   6   7  10      148.81      151.06     69.35 o 
   7   7  10      973.32      -93.88    167.99 o 
   0   8  10       23.77       19.76    115.29 o 
   1   8  10     3768.35     3755.13    201.82 o 
   2   8  10       63.25       53.65     82.06 o 
   3   8  10     8261.41     8107.87    139.78 o 
   1   1  11     7515.60     7733.98     71.20 o 
   2   1  11    12571.18    12931.82    104.81 o 
   3   1  11     7215.16     7789.55    159.44 o 
   4   1  11      412.13      431.25     46.66 o 
   5   1  11     2560.84     2691.16     88.71 o 
   6   1  11     4334.30     4444.06    162.94 o 
   7   1  11     2069.96     2136.90     71.89 o 
   8   1  11       81.68        5.56     50.10 o 
   9   1  11     4387.33     3870.95     88.91 o 
  10   1  11     5161.11     5188.37    191.60 o 
  11   1  11     1308.41     1171.27     66.04 o 
   0   2  11    36077.31    38439.23    988.43 o 
   1   2  11    36735.17    38225.79    502.59 o 
   2   2  11     3726.60     3849.66     68.16 o 
   3   2  11      202.85      190.81     45.76 o 
   4   2  11     2017.11     1967.58     57.89 o 
   5   2  11        2.22       62.33     53.00 o 
   6   2  11     6427.61     6750.15    237.17 o 
   7   2  11    29488.89    29404.29   1173.01 o 
   8   2  11    23064.57    22439.21    916.48 o 
   9   2  11    19446.55    17475.88    451.00 o 
  10   2  11      728.47      669.34     62.55 o 
  11   2  11      107.26      126.20     66.14 o 
   1   3  11     2699.24     2822.41     55.86 o 
   2   3  11     1555.73     1489.74     46.44 o 
   3   3  11      406.48      488.55     61.93 o 
   4   3  11      679.26      751.75     54.97 o 
   5   3  11     6740.65     6561.30    169.73 o 
   6   3  11     3640.15     3416.09     99.21 o 
   7   3  11     1876.60     1902.63     65.68 o 
   8   3  11      191.44      233.15     52.84 o 
   9   3  11     3237.87     3142.22    119.73 o 
  10   3  11     1472.29     1384.81     83.36 o 
   0   4  11      411.49      325.96     78.06 o 
   1   4  11       11.15       32.89     53.18 o 
   2   4  11      157.30      158.30     53.69 o 
   3   4  11       88.97       99.77     55.59 o 
   4   4  11      651.61      685.73     52.74 o 
   5   4  11       65.53       93.98     52.72 o 
   6   4  11       42.31       53.38     51.20 o 
   7   4  11        0.70        9.05     48.95 o 
   8   4  11      128.54      123.78     62.85 o 
   9   4  11       12.98       27.10     62.98 o 
  10   4  11       22.46        9.58    115.13 o 
   1   5  11     2476.98     2486.73     61.87 o 
   2   5  11     5222.48     5157.47    159.90 o 
   3   5  11     1045.25     1013.80     56.02 o 
   4   5  11      395.11      417.45     60.51 o 
   5   5  11     5725.45     5478.39    188.72 o 
   6   5  11     7231.36     6563.44    304.12 o 
   7   5  11     2340.38     2199.76     96.64 o 
   8   5  11      106.13       94.84     63.22 o 
   0   6  11    26133.44    25477.12   2203.65 o 
   1   6  11    25193.25    24088.45   1307.08 o 
   2   6  11     2729.98     2404.53    129.32 o 
   3   6  11       12.79       76.19     54.57 o 
   4   6  11     1384.57     1228.49     60.46 o 
   5   6  11       54.88      -24.51     62.96 o 
   6   6  11     4182.37     3678.50    201.22 o 
   7   6  11    20824.66    17444.14    753.76 o 
   1   7  11     6840.13     6787.21    225.36 o 
   2   7  11     8363.22     8620.61    318.78 o 
   3   7  11    10456.85    10497.27   1068.73 o 
   4   7  11      153.08      154.53     71.57 o 
   5   7  11     6508.40     5158.29    222.34 o 
   0   0  12    37220.97    39543.60   1099.35 o 
   1   0  12        2.95       39.02     61.94 o 
   2   0  12    25680.12    30382.70    855.07 o 
   3   0  12      990.98      946.11     81.57 o 
   4   0  12    54675.18    61581.02   1880.59 o 
   5   0  12      772.80      788.99     72.72 o 
   6   0  12     6966.07     7794.56    295.25 o 
   7   0  12        0.82       27.02     78.10 o 
   8   0  12    16821.81    17851.55   1148.89 o 
   9   0  12       11.20        8.72    103.38 o 
  10   0  12    40064.14    41315.59   2817.15 o 
   1   1  12       34.80       84.31     55.55 o 
   2   1  12      230.84      220.56     53.16 o 
   3   1  12       34.22       -4.08     54.25 o 
   4   1  12        0.25       49.99     57.77 o 
   5   1  12       37.55       32.33     50.68 o 
   6   1  12      259.15      287.15     54.64 o 
   7   1  12       27.54       88.55     51.77 o 
   8   1  12       68.54       19.58     55.69 o 
   9   1  12      142.26       85.92     67.60 o 
  10   1  12       74.28       33.54     63.65 o 
   0   2  12      115.57      234.69     77.23 o 
   1   2  12        2.67       49.15     58.00 o 
   2   2  12      686.13      687.54     55.63 o 
   3   2  12       10.01       31.91     51.44 o 
   4   2  12     1795.01     1826.08     58.55 o 
   5   2  12       11.89        8.71     52.27 o 
   6   2  12      199.51      200.56     55.29 o 
   7   2  12       15.55      -16.94     53.52 o 
   8   2  12       62.75       59.98     54.90 o 
   9   2  12        1.04       -6.46     65.86 o 
  10   2  12      387.81      413.13     73.30 o 
   1   3  12       82.15      129.44     51.58 o 
   2   3  12      250.07      279.11     56.27 o 
   3   3  12       13.20       27.03     55.03 o 
   4   3  12        3.03       69.04     56.41 o 
   5   3  12       87.58       83.53     54.39 o 
   6   3  12      368.92      375.26     52.73 o 
   7   3  12      216.85      198.26     56.64 o 
   8   3  12       33.05      112.85     66.32 o 
   9   3  12       12.34       18.44     61.27 o 
   0   4  12     6580.08     7685.00    203.96 o 
   1   4  12       41.36       40.17     52.66 o 
   2   4  12     6841.92     7219.71    204.82 o 
   3   4  12      847.87      877.25     57.25 o 
   4   4  12   148926.48   157476.39   5008.56 o 
   5   4  12      620.71      530.02     53.97 o 
   6   4  12     3089.60     3184.02     96.41 o 
   7   4  12        0.10       45.06     62.83 o 
   8   4  12     6139.78     6532.42    220.60 o 
   1   5  12      177.73      244.61     55.52 o 
   2   5  12      368.22      347.50     54.50 o 
   3   5  12       11.65        2.81     52.92 o 
   4   5  12        1.21      118.86     55.64 o 
   5   5  12      199.83      143.47     66.85 o 
   6   5  12      341.79      247.64     67.13 o 
   7   5  12        9.01       84.95     60.68 o 
   0   6  12      430.26      405.13     97.24 o 
   1   6  12        2.11        4.14     69.28 o 
   2   6  12      492.35      381.42     74.72 o 
   3   6  12        2.97       26.30     58.13 o 
   4   6  12       19.66       51.29     64.84 o 
   5   6  12        7.73       35.94     71.06 o 
   1   7  12      460.53      385.39    163.05 o 
   2   7  12      164.75      -93.88    167.99 o 
   1   1  13     4019.58     4240.34     66.87 o 
   2   1  13    12351.59    12916.43    121.62 o 
   3   1  13     4325.74     4519.64    105.17 o 
   4   1  13      261.63      240.35     53.03 o 
   5   1  13     1664.90     1582.34     58.71 o 
   6   1  13     5032.18     4804.92    172.50 o 
   7   1  13     1246.22     1224.27    110.88 o 
   8   1  13      217.96      206.82     62.36 o 
   9   1  13     2246.60     2030.54    129.43 o 
   0   2  13    39984.07    41031.92    716.80 o 
   1   2  13    15351.81    15557.84    303.74 o 
   2   2  13     5196.56     5415.42    123.72 o 
   3   2  13      161.11      197.90     55.07 o 
   4   2  13      897.78      934.11     53.72 o 
   5   2  13       10.58       69.52     51.35 o 
   6   2  13     8548.61     7751.97    250.48 o 
   7   2  13    13086.37    12682.80    444.51 o 
   8   2  13    26837.65    23939.78    669.03 o 
   1   3  13     2121.54     2106.70     74.41 o 
   2   3  13     3453.62     3388.85     99.85 o 
   3   3  13      352.95      392.85     60.69 o 
   4   3  13      578.39      471.31     58.85 o 
   5   3  13     4157.14     3986.96    170.17 o 
   6   3  13     5515.87     5183.00    176.94 o 
   7   3  13     1379.24     1237.84     76.80 o 
   8   3  13      155.13      177.90     66.53 o 
   0   4  13      144.32       77.01     80.12 o 
   1   4  13       70.40       67.73     54.00 o 
   2   4  13      106.95      165.21     53.65 o 
   3   4  13      232.98      177.47     51.20 o 
   4   4  13      349.10      329.07     65.73 o 
   5   4  13      206.25      133.42     67.88 o 
   6   4  13       58.92       63.79     61.58 o 
   7   4  13       56.56       -5.55     80.89 o 
   1   5  13      837.11      764.44     64.21 o 
   2   5  13     4385.94     4353.19    172.30 o 
   3   5  13      224.44      151.65     67.64 o 
   4   5  13      299.46      295.99     70.93 o 
   5   5  13     2347.51     2089.83     94.31 o 
   0   6  13    31348.91    27024.32   1188.12 o 
   1   6  13    13417.30    11752.54    380.09 o 
   2   6  13     4407.41     3585.50    149.87 o 
   0   0  14      223.23      238.62    113.34 o 
   1   0  14     2219.18     2154.30     90.17 o 
   2   0  14      408.26      291.05     70.94 o 
   3   0  14    16733.21    17474.37    221.79 o 
   4   0  14      498.38      470.40     74.96 o 
   5   0  14    18323.81    20416.98    408.64 o 
   6   0  14      116.17       56.04     88.16 o 
   7   0  14     4467.22     4036.38    357.29 o 
   1   1  14     6106.82     6014.37    121.39 o 
   2   1  14      186.74      268.06     52.88 o 
   3   1  14     9443.87     9635.43    209.62 o 
   4   1  14        5.36        5.36     50.05 o 
   5   1  14    13062.37    13818.33    242.65 o 
   6   1  14      226.65      132.13     60.35 o 
   7   1  14     2748.29     2354.74     84.54 o 
   0   2  14      289.16      231.01     70.38 o 
   1   2  14      153.68      125.74     53.41 o 
   2   2  14        0.79       54.68     55.51 o 
   3   2  14      574.40      605.89     65.25 o 
   4   2  14      162.01      233.96     58.72 o 
   5   2  14       64.78       50.54     62.80 o 
   6   2  14        0.66      -12.09     57.84 o 
   7   2  14      518.25      420.83     97.91 o 
   1   3  14    19205.51    19556.74    369.83 o 
   2   3  14      274.81      267.56     65.97 o 
   3   3  14     4476.18     5128.56    120.22 o 
   4   3  14        5.02       19.37     70.60 o 
   5   3  14     7314.24     7635.50    156.00 o 
   6   3  14      314.59      265.60     73.78 o 
   0   4  14      461.52      443.64     84.54 o 
   1   4  14    16541.33    16906.07    475.82 o 
   2   4  14      301.67      257.52     60.59 o 
   3   4  14     2883.69     2496.67    131.01 o 
   4   4  14       73.83       -2.93     66.88 o 
   1   5  14    13095.17    12939.89    784.47 o 
   1   1  15     2780.54     2598.73     93.16 o 
   2   1  15     3025.95     2867.79     67.91 o 
   3   1  15     1931.48     1745.17     84.17 o 
   4   1  15       12.09      -24.23     60.03 o 
   5   1  15     1547.96     1476.97    100.54 o 
   0   2  15     1385.66     1421.56    161.89 o 
   1   2  15        4.43       50.36     64.64 o 
   2   2  15     3080.43     2720.10     70.48 o 
   3   2  15    23431.15    22058.63    599.70 o 
   4   2  15    17048.22    15663.36    309.60 o 
   1   3  15     4939.11     4887.02    119.47 o 
   2   3  15     4302.97     3762.79     76.11 o 
   3   3  15     3464.62     2944.77    197.64 o 
                                                 
